# Supplementary material for: Contribution to the knowledge of Afrotropical Dryinidae, Embolemidae and Sclerogibbidae (Hymenoptera), with description of new species from Central African Republic and Uganda
Source: Zookeys. 2016 Apr 7;(578):45–95. doi: 10.3897/zookeys.578.7820 (PMC4829961; doi:10.3897/zookeys.578.7820)
Supplement: XML Treatment for Anteon dzanganum [file zookeys.578.7820-treatment7.xml]

<!DOCTYPE tp:taxon-treatment
  PUBLIC "-//TaxonX//DTD Taxonomic Treatment Publishing DTD v0 20100105//EN" "tax-treatment-NSO.dtd">
<tp:taxon-treatment xmlns:tp="http://www.plazi.org/taxpub"><tp:treatment-meta><kwd-group><label>Taxon classification</label><kwd><named-content content-type="kingdom">Animalia</named-content></kwd><kwd><named-content content-type="order">Hymenoptera</named-content></kwd><kwd><named-content content-type="family">Dryinidae</named-content></kwd></kwd-group><mixed-citation publication-type="journal"><person-group><name><surname>Olmi</surname><given-names>Massimo</given-names></name><name><surname>van Noort</surname><given-names>Simon</given-names></name><name><surname>Guglielmino</surname><given-names>Adalgisa</given-names></name></person-group><article-title>Contribution to the knowledge of Afrotropical <tp:taxon-name><tp:taxon-name-part taxon-name-part-type="family">Dryinidae</tp:taxon-name-part></tp:taxon-name>, <tp:taxon-name><tp:taxon-name-part taxon-name-part-type="family">Embolemidae</tp:taxon-name-part></tp:taxon-name> and <tp:taxon-name><tp:taxon-name-part taxon-name-part-type="family">Sclerogibbidae</tp:taxon-name-part></tp:taxon-name> (<tp:taxon-name><tp:taxon-name-part taxon-name-part-type="order">Hymenoptera</tp:taxon-name-part></tp:taxon-name>), with description of new species from Central African Republic and Uganda</article-title><source>Zookeys</source><day>7</day><month>4</month><year>2016</year><volume>2016</volume><issue>578</issue><fpage>45</fpage><lpage>95</lpage><pub-id pub-id-type="doi">10.3897/zookeys.578.7820</pub-id></mixed-citation></tp:treatment-meta><tp:nomenclature><tp:taxon-name><tp:taxon-name-part taxon-name-part-type="genus">Anteon</tp:taxon-name-part>
                  <tp:taxon-name-part taxon-name-part-type="species">dzanganum</tp:taxon-name-part>
                  <object-id xmlns:xlink="http://www.w3.org/1999/xlink" content-type="zoobank" xlink:type="simple">http://zoobank.org/C58A5227-D69A-4416-B21E-3EA1412F26F5</object-id>
                </tp:taxon-name><tp:taxon-authority>sp. n.*</tp:taxon-authority><xref ref-type="fig" rid="F1">Figs 1A</xref><xref ref-type="fig" rid="F4">, 4</xref></tp:nomenclature><tp:treatment-sec sec-type="type material"><title>Type material.</title><p>
                  <named-content xmlns:xlink="http://www.w3.org/1999/xlink" content-type="dwc:typeStatus" xlink:type="simple">HOLOTYPE</named-content>: ♀, <bold>CENTRAL AFRICAN REPUBLIC: <italic>SANGHA-MBAÉRÉ PREFECTURE</italic></bold>: Réserve Spéciale de Forêt Dense de Dzanga-Sangha, 12.7 km 326°NW Bayanga, <named-content xmlns:xlink="http://www.w3.org/1999/xlink" content-type="dwc:verbatimCoordinates" xlink:type="simple">03°00.27'N, 16°11.55'E</named-content>, 420 m, <named-content xmlns:xlink="http://www.w3.org/1999/xlink" content-type="date" xlink:type="simple">11–17.V.2001</named-content>, YPT, lowland rainforest, CAR01-Y26, S. van Noort leg. (<named-content xmlns:xlink="http://www.w3.org/1999/xlink" content-type="dwc:institutional_code" xlink:type="simple">SAMC</named-content>).</p></tp:treatment-sec><tp:treatment-sec sec-type="Diagnosis"><title>Diagnosis.</title><p>Female fully winged; head and mesosoma black, except mandible testaceous; head and scutum granulated and reticulate rugose; posterior surface of propodeum reticulate rugose, without longitudinal keels; forewing hyaline, without dark transverse bands or spots, with distal part of stigmal vein less than 0.5 as long as proximal part; segment 4 of protarsus slightly shorter than basal part of segment 5; segment 5 of protarsus (Figs <xref ref-type="fig" rid="F1">1A</xref>, <xref ref-type="fig" rid="F4">4D</xref>) with inner side curvilinear, with distinct apical region, basal part shorter than distal part, distal region very short and distal lamellae located near medial lamellae.</p><fig id="F1" position="float" orientation="portrait"><label>Figure 1.</label><caption><p>Chela of <named-content xmlns:xlink="http://www.w3.org/1999/xlink" content-type="dwc:typeStatus" xlink:type="simple">holotypes</named-content>: <bold>A</bold> <italic><tp:taxon-name><tp:taxon-name-part taxon-name-part-type="genus">Anteon</tp:taxon-name-part> <tp:taxon-name-part taxon-name-part-type="species">dzanganum</tp:taxon-name-part></tp:taxon-name></italic> <bold>B</bold> <italic><tp:taxon-name><tp:taxon-name-part taxon-name-part-type="genus">Anteon</tp:taxon-name-part> <tp:taxon-name-part taxon-name-part-type="species">kibalense</tp:taxon-name-part></tp:taxon-name></italic> <bold>C</bold> <italic><tp:taxon-name><tp:taxon-name-part taxon-name-part-type="genus">Anteon</tp:taxon-name-part> <tp:taxon-name-part taxon-name-part-type="species">mubfs</tp:taxon-name-part></tp:taxon-name></italic> <bold>D</bold> <italic><tp:taxon-name><tp:taxon-name-part taxon-name-part-type="genus">Anteon</tp:taxon-name-part> <tp:taxon-name-part taxon-name-part-type="species">zimbabwense</tp:taxon-name-part></tp:taxon-name></italic>. Male genitalia of <named-content xmlns:xlink="http://www.w3.org/1999/xlink" content-type="dwc:typeStatus" xlink:type="simple">holotypes</named-content> (right half removed): <italic><tp:taxon-name><tp:taxon-name-part taxon-name-part-type="genus">Anteon</tp:taxon-name-part> <tp:taxon-name-part taxon-name-part-type="species">granulatum</tp:taxon-name-part></tp:taxon-name></italic>; <italic><tp:taxon-name><tp:taxon-name-part taxon-name-part-type="genus">Anteon</tp:taxon-name-part> <tp:taxon-name-part taxon-name-part-type="species">makererense</tp:taxon-name-part></tp:taxon-name></italic>. Scale bar: 0.26 mm (<bold>A</bold>); 0.28 mm (<bold>B</bold>); 0.22 mm (<bold>C</bold>); 0.13 mm (<bold>D, E</bold>); 0.40 mm (<bold>F</bold>).</p></caption><graphic xmlns:xlink="http://www.w3.org/1999/xlink" xlink:href="zookeys-578-045-g001.jpg" position="float" orientation="portrait" xlink:type="simple" id="oo_84291.jpg"/></fig></tp:treatment-sec><tp:treatment-sec sec-type="Description"><title>Description.</title><p>
                  <bold><italic>Female</italic>.</bold> Fully winged; length 2.2 mm. Head black, except mandible testaceous; antenna testaceous, except dorsal side of segments 6–10 brownish; metasoma brown; legs testaceous. Antenna clavate; antennal segments in following proportions: 10:5:6:5:4:5:6:5.5:5.5:7. Head dull, granulated and reticulate rugose; frontal line complete; face without two lateral keels around orbits and directed towards antennal toruli; occipital carina complete; <abbrev xmlns:xlink="http://www.w3.org/1999/xlink" xlink:title="distance between the inner edges of the two lateral ocelli" xlink:type="simple">POL</abbrev> = 6; <abbrev xmlns:xlink="http://www.w3.org/1999/xlink" xlink:title="distance between the inner edges of a lateral ocellus and the median ocellus" xlink:type="simple">OL</abbrev> = 3; <abbrev xmlns:xlink="http://www.w3.org/1999/xlink" xlink:title="distance from the outer edge of a lateral ocellus to the compound eye" xlink:type="simple">OOL</abbrev> = 3: <abbrev xmlns:xlink="http://www.w3.org/1999/xlink" xlink:title="distance from the posterior edge of a lateral ocellus to the occipital carina" xlink:type="simple">OPL</abbrev> = 4; <abbrev xmlns:xlink="http://www.w3.org/1999/xlink" xlink:title="distance from the posterior edge of the eye to the occipital carina" xlink:type="simple">TL</abbrev> = 4; greatest breadth of posterior ocelli about as long as <abbrev xmlns:xlink="http://www.w3.org/1999/xlink" xlink:title="distance between the inner edges of a lateral ocellus and the median ocellus" xlink:type="simple">OL</abbrev>. Pronotum dull, reticulate rugose; posterior surface longer than <abbrev xmlns:xlink="http://www.w3.org/1999/xlink" xlink:title="distance from the posterior edge of a lateral ocellus to the occipital carina" xlink:type="simple">OPL</abbrev> (7:4) and shorter than scutum (7:14); pronotal tubercle reaching tegula. Scutum dull, granulated and reticulate rugose, except short unsculptured area near anterior margin. Notauli incomplete, reaching about 0.3 length of scutum. Scutellum and metanotum shiny, punctate, unsculptured among punctures. Mesopleuron and metapleuron dull, reticulate rugose. Propodeum dull, with transverse keel between dorsal and posterior surface; dorsal surface reticulate rugose; posterior surface reticulate rugose, without longitudinal keels. Forewing hyaline, <!--PageBreak-->without dark transverse bands; distal part of stigmal vein much shorter than proximal part (2.5:9). Protarsal segments in following proportions: 5:2:3:4:13; segment 2 of protarsus produced into hook. Segment 4 of protarsus slightly shorter than basal part of segment 5 (4:6). Segment 5 of protarsus (Figs <xref ref-type="fig" rid="F1">1A</xref>, <xref ref-type="fig" rid="F4">4D</xref>) with basal part slightly shorter than distal part (6:7), with inner side curvilinear and with apical region distinct. Enlarged claw (Figs <xref ref-type="fig" rid="F1">1A</xref>, <xref ref-type="fig" rid="F4">4D</xref>) with proximal prominence bearing one long bristle. Segment 5 of protarsus (Figs <xref ref-type="fig" rid="F1">1A</xref>, <xref ref-type="fig" rid="F4">4D</xref>) with one row of 16 lamellae; distal apex with 6 lamellae. Tibial spurs 1/1/2.</p><!--PageBreak--><p>
                  <bold><italic>Male</italic>.</bold> Unknown.</p></tp:treatment-sec><tp:treatment-sec sec-type="Differential diagnosis"><title>Differential diagnosis.</title><p>Because of the above diagnosis, the new species is similar to <italic><tp:taxon-name><tp:taxon-name-part taxon-name-part-type="genus">Anteon</tp:taxon-name-part> <tp:taxon-name-part taxon-name-part-type="species">canabense</tp:taxon-name-part></tp:taxon-name></italic> (Benoit, 1951b). The main differences regard the sculpture of the posterior surface of the propodeum and the colour (posterior surface of propodeum granulated, except few irregular keels near margins; head and mesosoma testaceous-reddish, occasionally partly darkened, in <italic><tp:taxon-name><tp:taxon-name-part taxon-name-part-type="genus">Anteon</tp:taxon-name-part> <tp:taxon-name-part taxon-name-part-type="species">canabense</tp:taxon-name-part></tp:taxon-name></italic>; posterior surface <!--PageBreak-->of propodeum reticulate rugose; head and mesosoma black, except mandible testaceous, in <italic><tp:taxon-name><tp:taxon-name-part taxon-name-part-type="genus">Anteon</tp:taxon-name-part> <tp:taxon-name-part taxon-name-part-type="species">dzanganum</tp:taxon-name-part></tp:taxon-name></italic>).</p></tp:treatment-sec><tp:treatment-sec sec-type="Etymology"><title>Etymology.</title><p>The species is named after the type locality, Dzanga-Ndoki National Park.</p></tp:treatment-sec><tp:treatment-sec sec-type="Hosts"><title>Hosts.</title><p>Unknown.</p></tp:treatment-sec><tp:treatment-sec sec-type="Distribution"><title>Distribution.</title><p>Central African Republic.</p></tp:treatment-sec><tp:treatment-sec><!--Section generated to contain objects referenced in tp:taxon-treatment.--><fig id="F4" position="float" orientation="portrait"><label>Figure 4.</label><caption><p>
          <italic><tp:taxon-name><tp:taxon-name-part taxon-name-part-type="genus">Anteon</tp:taxon-name-part> <tp:taxon-name-part taxon-name-part-type="species">dzanganum</tp:taxon-name-part></tp:taxon-name></italic> sp. n. <named-content xmlns:xlink="http://www.w3.org/1999/xlink" content-type="dwc:typeStatus" xlink:type="simple">Holotype</named-content> female. <bold>A</bold> habitus, dorsal view <bold>B</bold> habitus, lateral view <bold>C</bold> head, pronotum dorsal view <bold>D</bold> chela (slide mounted).</p></caption><graphic xmlns:xlink="http://www.w3.org/1999/xlink" xlink:href="zookeys-578-045-g004.jpg" position="float" orientation="portrait" xlink:type="simple" id="oo_84294.jpg"/></fig></tp:treatment-sec></tp:taxon-treatment>
