# Supplementary material for: Contribution to the knowledge of Afrotropical Dryinidae, Embolemidae and Sclerogibbidae (Hymenoptera), with description of new species from Central African Republic and Uganda
Source: Zookeys. 2016 Apr 7;(578):45–95. doi: 10.3897/zookeys.578.7820 (PMC4829961; doi:10.3897/zookeys.578.7820)
Supplement: XML Treatment for Anteon evertsi [file zookeys.578.7820-treatment8.xml]

<!DOCTYPE tp:taxon-treatment
  PUBLIC "-//TaxonX//DTD Taxonomic Treatment Publishing DTD v0 20100105//EN" "tax-treatment-NSO.dtd">
<tp:taxon-treatment xmlns:tp="http://www.plazi.org/taxpub"><tp:treatment-meta><kwd-group><label>Taxon classification</label><kwd><named-content content-type="kingdom">Animalia</named-content></kwd><kwd><named-content content-type="order">Hymenoptera</named-content></kwd><kwd><named-content content-type="family">Dryinidae</named-content></kwd></kwd-group><mixed-citation publication-type="journal"><person-group><name><surname>Olmi</surname><given-names>Massimo</given-names></name><name><surname>van Noort</surname><given-names>Simon</given-names></name><name><surname>Guglielmino</surname><given-names>Adalgisa</given-names></name></person-group><article-title>Contribution to the knowledge of Afrotropical <tp:taxon-name><tp:taxon-name-part taxon-name-part-type="family">Dryinidae</tp:taxon-name-part></tp:taxon-name>, <tp:taxon-name><tp:taxon-name-part taxon-name-part-type="family">Embolemidae</tp:taxon-name-part></tp:taxon-name> and <tp:taxon-name><tp:taxon-name-part taxon-name-part-type="family">Sclerogibbidae</tp:taxon-name-part></tp:taxon-name> (<tp:taxon-name><tp:taxon-name-part taxon-name-part-type="order">Hymenoptera</tp:taxon-name-part></tp:taxon-name>), with description of new species from Central African Republic and Uganda</article-title><source>Zookeys</source><day>7</day><month>4</month><year>2016</year><volume>2016</volume><issue>578</issue><fpage>45</fpage><lpage>95</lpage><pub-id pub-id-type="doi">10.3897/zookeys.578.7820</pub-id></mixed-citation></tp:treatment-meta><tp:nomenclature><tp:taxon-name><tp:taxon-name-part taxon-name-part-type="genus">Anteon</tp:taxon-name-part>
                  <tp:taxon-name-part taxon-name-part-type="species">evertsi</tp:taxon-name-part>
                </tp:taxon-name><tp:taxon-authority>Olmi**</tp:taxon-authority><tp:nomenclature-citation-list><tp:nomenclature-citation><tp:taxon-name><tp:taxon-name-part taxon-name-part-type="genus">Anteon</tp:taxon-name-part> <tp:taxon-name-part taxon-name-part-type="species">evertsi</tp:taxon-name-part></tp:taxon-name><comment><xref ref-type="bibr" rid="B31">Olmi 1989</xref>: 159.</comment></tp:nomenclature-citation></tp:nomenclature-citation-list></tp:nomenclature><tp:treatment-sec sec-type="material"><title>Material examined.</title><p>
                  <bold><italic>New record</italic>. CENTRAL AFRICAN REPUBLIC: <italic>SANGHA-MBAÉRÉ PREFECTURE</italic></bold>: Dzanga-Ndoki National Park, 38.6 km 173°S Lidjombo, <named-content xmlns:xlink="http://www.w3.org/1999/xlink" content-type="dwc:verbatimCoordinates" xlink:type="simple">2°21.60'N, 16°03.20'E</named-content>, 350 m, <named-content xmlns:xlink="http://www.w3.org/1999/xlink" content-type="date" xlink:type="simple">23.V.2001</named-content>, sweep, lowland rainforest, S. van Noort leg., <named-content xmlns:xlink="http://www.w3.org/1999/xlink" content-type="specimen-count" xlink:type="simple">4♂♂</named-content> (<named-content xmlns:xlink="http://www.w3.org/1999/xlink" content-type="dwc:institutional_code" xlink:type="simple">SAMC</named-content>).</p></tp:treatment-sec><tp:treatment-sec sec-type="Hosts"><title>Hosts.</title><p>Unknown.</p></tp:treatment-sec><tp:treatment-sec sec-type="Distribution"><title>Distribution.</title><p>Cameroon, Gambia, Ivory Coast, Kenya (<xref ref-type="bibr" rid="B31">Olmi 1989</xref>; <xref ref-type="bibr" rid="B59">Olmi et al. 2015</xref>). Newly recorded from Central African Republic here.</p><!--PageBreak--></tp:treatment-sec><ref-list><ref id="B31"><mixed-citation xmlns:xlink="http://www.w3.org/1999/xlink" xlink:type="simple">
          <person-group><name name-style="western"><surname>Olmi</surname><given-names>M</given-names></name></person-group> (<year>1989</year>) <article-title>New <tp:taxon-name><tp:taxon-name-part taxon-name-part-type="family">Dryinidae</tp:taxon-name-part></tp:taxon-name> from Africa and Asia (<tp:taxon-name><tp:taxon-name-part taxon-name-part-type="order">Hymenoptera</tp:taxon-name-part></tp:taxon-name>: <tp:taxon-name><tp:taxon-name-part taxon-name-part-type="superfamily">Chrysidoidea</tp:taxon-name-part></tp:taxon-name>).</article-title> <source>Oriental Insects</source> <volume>23</volume>: <fpage>157</fpage>–<lpage>162</lpage>.</mixed-citation></ref><ref id="B59"><mixed-citation xmlns:xlink="http://www.w3.org/1999/xlink" xlink:type="simple">
          <person-group><name name-style="western"><surname>Olmi</surname><given-names>M</given-names></name><name name-style="western"><surname>Copeland</surname><given-names>R</given-names></name><name name-style="western"><surname>Guglielmino</surname><given-names>A</given-names></name></person-group> (<year>2015</year>) <article-title>An updated checklist of <tp:taxon-name><tp:taxon-name-part taxon-name-part-type="family">Dryinidae</tp:taxon-name-part></tp:taxon-name>, <tp:taxon-name><tp:taxon-name-part taxon-name-part-type="family">Embolemidae</tp:taxon-name-part></tp:taxon-name> and <tp:taxon-name><tp:taxon-name-part taxon-name-part-type="family">Sclerogibbidae</tp:taxon-name-part></tp:taxon-name> (<tp:taxon-name><tp:taxon-name-part taxon-name-part-type="order">Hymenoptera</tp:taxon-name-part></tp:taxon-name>) of Kenya and Burundi, with descriptions of thirteen new species.</article-title> <source>Acta Entomologica Musei Nationalis Pragae</source> <volume>55</volume>(<issue>1</issue>): <fpage>333</fpage>–<lpage>380</lpage>.</mixed-citation></ref></ref-list></tp:taxon-treatment>
