# Supplementary material for: Contribution to the knowledge of Afrotropical Dryinidae, Embolemidae and Sclerogibbidae (Hymenoptera), with description of new species from Central African Republic and Uganda
Source: Zookeys. 2016 Apr 7;(578):45–95. doi: 10.3897/zookeys.578.7820 (PMC4829961; doi:10.3897/zookeys.578.7820)
Supplement: XML Treatment for Anteon kibalense [file zookeys.578.7820-treatment15.xml]

<!DOCTYPE tp:taxon-treatment
  PUBLIC "-//TaxonX//DTD Taxonomic Treatment Publishing DTD v0 20100105//EN" "tax-treatment-NSO.dtd">
<tp:taxon-treatment xmlns:tp="http://www.plazi.org/taxpub"><tp:treatment-meta><kwd-group><label>Taxon classification</label><kwd><named-content content-type="kingdom">Animalia</named-content></kwd><kwd><named-content content-type="order">Hymenoptera</named-content></kwd><kwd><named-content content-type="family">Dryinidae</named-content></kwd></kwd-group><mixed-citation publication-type="journal"><person-group><name><surname>Olmi</surname><given-names>Massimo</given-names></name><name><surname>van Noort</surname><given-names>Simon</given-names></name><name><surname>Guglielmino</surname><given-names>Adalgisa</given-names></name></person-group><article-title>Contribution to the knowledge of Afrotropical <tp:taxon-name><tp:taxon-name-part taxon-name-part-type="family">Dryinidae</tp:taxon-name-part></tp:taxon-name>, <tp:taxon-name><tp:taxon-name-part taxon-name-part-type="family">Embolemidae</tp:taxon-name-part></tp:taxon-name> and <tp:taxon-name><tp:taxon-name-part taxon-name-part-type="family">Sclerogibbidae</tp:taxon-name-part></tp:taxon-name> (<tp:taxon-name><tp:taxon-name-part taxon-name-part-type="order">Hymenoptera</tp:taxon-name-part></tp:taxon-name>), with description of new species from Central African Republic and Uganda</article-title><source>Zookeys</source><day>7</day><month>4</month><year>2016</year><volume>2016</volume><issue>578</issue><fpage>45</fpage><lpage>95</lpage><pub-id pub-id-type="doi">10.3897/zookeys.578.7820</pub-id></mixed-citation></tp:treatment-meta><tp:nomenclature><tp:taxon-name><tp:taxon-name-part taxon-name-part-type="genus">Anteon</tp:taxon-name-part>
                  <tp:taxon-name-part taxon-name-part-type="species">kibalense</tp:taxon-name-part>
                  <object-id xmlns:xlink="http://www.w3.org/1999/xlink" content-type="zoobank" xlink:type="simple">http://zoobank.org/134FC47E-817B-4EE2-90EC-1046FC55605F</object-id>
                </tp:taxon-name><tp:taxon-authority>sp. n.*</tp:taxon-authority><xref ref-type="fig" rid="F1">Figs 1B</xref><xref ref-type="fig" rid="F6">, 6</xref></tp:nomenclature><tp:treatment-sec sec-type="type material"><title>Type material.</title><p>
                  <named-content xmlns:xlink="http://www.w3.org/1999/xlink" content-type="dwc:typeStatus" xlink:type="simple">
                    <named-content content-type="dwc:typeStatus" xlink:type="simple">HOLOTYPE</named-content>
                  </named-content>: ♀, <bold>UGANDA: <italic>WESTERN REGION</italic></bold>: Kibale National Park, Kanyawara Makerere University Biological Field Station, <named-content xmlns:xlink="http://www.w3.org/1999/xlink" content-type="dwc:verbatimCoordinates" xlink:type="simple">0°33.996'S 30°21.262'E</named-content>, 1495 m, <named-content xmlns:xlink="http://www.w3.org/1999/xlink" content-type="date" xlink:type="simple">29–31.VII.2005</named-content>, UG05-Y06, YPT, secondary mid-altitude rainforest, S. van Noort leg. (<named-content xmlns:xlink="http://www.w3.org/1999/xlink" content-type="dwc:institutional_code" xlink:type="simple">SAMC</named-content>). <named-content xmlns:xlink="http://www.w3.org/1999/xlink" content-type="dwc:typeStatus" xlink:type="simple">Paratypes</named-content>: same locality label as <named-content xmlns:xlink="http://www.w3.org/1999/xlink" content-type="dwc:typeStatus" xlink:type="simple"><named-content content-type="dwc:typeStatus" xlink:type="simple">holotype</named-content></named-content>, 1 <named-content xmlns:xlink="http://www.w3.org/1999/xlink" content-type="dwc:typeStatus" xlink:type="simple"><named-content content-type="dwc:typeStatus" xlink:type="simple">paratype</named-content></named-content> ♀ (<named-content xmlns:xlink="http://www.w3.org/1999/xlink" content-type="dwc:institutional_code" xlink:type="simple">SAMC</named-content>), 1 <named-content xmlns:xlink="http://www.w3.org/1999/xlink" content-type="dwc:typeStatus" xlink:type="simple"><named-content content-type="dwc:typeStatus" xlink:type="simple">paratype</named-content></named-content> ♀ (<abbrev xmlns:xlink="http://www.w3.org/1999/xlink" content-type="institution" xlink:title="Massimo Olmi collection, c/o Department of Plant Protection, University of Tuscia, Viterbo, Italy" xlink:type="simple">MOLC</abbrev>).</p></tp:treatment-sec><tp:treatment-sec sec-type="Diagnosis"><title>Diagnosis.</title><p>Female fully winged; head and mesosoma black, except mandible brown; head completely reticulate rugose; posterior surface of propodeum reticulate rugose, without longitudinal keels, with areolae about as large as those of dorsal surface; forewing with two dark transverse bands, with distal part of stigmal vein less than 0.5 as long as proximal part; segment 4 of protarsus slightly shorter than basal part of segment 5; segment 5 of protarsus (Figs <xref ref-type="fig" rid="F1">1B</xref>, <xref ref-type="fig" rid="F6">6F</xref>) with inner side curvilinear, with distinct apical region, with basal part slightly shorter than distal part.</p></tp:treatment-sec><tp:treatment-sec sec-type="Description"><title>Description.</title><p>
                  <bold><italic>Female</italic>.</bold> Fully winged; length 2.1–3.3 mm (<named-content xmlns:xlink="http://www.w3.org/1999/xlink" content-type="dwc:typeStatus" xlink:type="simple">holotype</named-content> 2.8 mm). Head black, except mandible brown; antenna brown; mesosoma black; metasoma brown; legs brown, except articulations, trochanters, procoxa and mesocoxa testaceous. Antenna clavate; antennal segments in following proportions: 10:6:7:6:5:6:6:6:6:8. Head slightly convex, dull, completely reticulate rugose; frontal line complete; face without two lateral keels around orbits and directed towards antennal toruli; occipital carina complete; <abbrev xmlns:xlink="http://www.w3.org/1999/xlink" xlink:title="distance between the inner edges of the two lateral ocelli" xlink:type="simple">POL</abbrev> = 8; <abbrev xmlns:xlink="http://www.w3.org/1999/xlink" xlink:title="distance between the inner edges of a lateral ocellus and the median ocellus" xlink:type="simple">OL</abbrev> = 4; <abbrev xmlns:xlink="http://www.w3.org/1999/xlink" xlink:title="distance from the outer edge of a lateral ocellus to the compound eye" xlink:type="simple">OOL</abbrev> = 6; <abbrev xmlns:xlink="http://www.w3.org/1999/xlink" xlink:title="distance from the posterior edge of a lateral ocellus to the occipital carina" xlink:type="simple">OPL</abbrev> = 5; <abbrev xmlns:xlink="http://www.w3.org/1999/xlink" xlink:title="distance from the posterior edge of the eye to the occipital carina" xlink:type="simple">TL</abbrev> = 5; greatest breadth of posterior ocelli shorter than <abbrev xmlns:xlink="http://www.w3.org/1999/xlink" xlink:title="distance from the posterior edge of a lateral ocellus to the occipital carina" xlink:type="simple">OPL</abbrev> (3:5). Pronotum anteriorly crossed by slight transverse impression, dull, with anterior surface transversely striate; posterior surface with anterior half transversely striate and posterior half slightly granulated, not striate; posterior surface shorter than scutum (7:14); pronotal tubercle reaching tegula. Scutum granulated, rugose and irregularly striate. Notauli absent. Scutellum shiny, unsculptured. Metanotum rugose. Propodeum with strong transverse keel between dorsal and posterior surface; dorsal surface dull, reticulate rugose; posterior surface dull, reticulate ru<!--PageBreak-->gose, without longitudinal keels, with areolae about as large as those of dorsal surface. Forewing with two dark transverse bands; distal part of stigmal vein much shorter than proximal part (4:9). Protarsal segments in following proportions: 8:3:4:6:16. Segment 4 of protarsus slightly shorter than basal part of segment 5 (6:7). Enlarged claw (Figs <xref ref-type="fig" rid="F1">1B</xref>, <xref ref-type="fig" rid="F6">6F</xref>) with proximal prominence bearing one long bristle. Segment 5 of protarsus (Figs <xref ref-type="fig" rid="F1">1B</xref>, <xref ref-type="fig" rid="F6">6F</xref>) with basal part slightly shorter than distal part (7:9), with one row of 16 lamellae; distal apex bent and with 5 lamellae. Tibial spurs 1/1/2.</p><p>
                  <bold><italic>Male</italic>.</bold> Unknown.</p></tp:treatment-sec><tp:treatment-sec sec-type="Differential diagnosis"><title>Differential diagnosis.</title><p>Because of the above diagnosis, the new species is similar to <italic><tp:taxon-name><tp:taxon-name-part taxon-name-part-type="genus">Anteon</tp:taxon-name-part> <tp:taxon-name-part taxon-name-part-type="species">zimbabwense</tp:taxon-name-part></tp:taxon-name></italic> Olmi, 2005b. The main difference regards the segment 5 of the protarsus: with smaller lamellae and distal part slender in <italic><tp:taxon-name><tp:taxon-name-part taxon-name-part-type="genus">Anteon</tp:taxon-name-part> <tp:taxon-name-part taxon-name-part-type="species">zimbabwense</tp:taxon-name-part></tp:taxon-name></italic> (Fig. <xref ref-type="fig" rid="F1">1F</xref>); with lamellae longer and distal part less slender in <italic><tp:taxon-name><tp:taxon-name-part taxon-name-part-type="genus">Anteon</tp:taxon-name-part> <tp:taxon-name-part taxon-name-part-type="species">kibalense</tp:taxon-name-part></tp:taxon-name></italic> (Fig. <xref ref-type="fig" rid="F1">1B</xref>, <xref ref-type="fig" rid="F6">6F</xref>).</p></tp:treatment-sec><tp:treatment-sec sec-type="Etymology"><title>Etymology.</title><p>The species is named after the type locality, Kibale National Park.</p></tp:treatment-sec><tp:treatment-sec sec-type="Hosts"><title>Hosts.</title><p>Unknown.</p></tp:treatment-sec><tp:treatment-sec sec-type="Distribution"><title>Distribution.</title><p>Uganda.</p></tp:treatment-sec><tp:treatment-sec><!--Section generated to contain objects referenced in tp:taxon-treatment.--><fig id="F1" position="float" orientation="portrait"><label>Figure 1.</label><caption><p>Chela of <named-content xmlns:xlink="http://www.w3.org/1999/xlink" content-type="dwc:typeStatus" xlink:type="simple">holotypes</named-content>: <bold>A</bold> <italic><tp:taxon-name><tp:taxon-name-part taxon-name-part-type="genus">Anteon</tp:taxon-name-part> <tp:taxon-name-part taxon-name-part-type="species">dzanganum</tp:taxon-name-part></tp:taxon-name></italic> <bold>B</bold> <italic><tp:taxon-name><tp:taxon-name-part taxon-name-part-type="genus">Anteon</tp:taxon-name-part> <tp:taxon-name-part taxon-name-part-type="species">kibalense</tp:taxon-name-part></tp:taxon-name></italic> <bold>C</bold> <italic><tp:taxon-name><tp:taxon-name-part taxon-name-part-type="genus">Anteon</tp:taxon-name-part> <tp:taxon-name-part taxon-name-part-type="species">mubfs</tp:taxon-name-part></tp:taxon-name></italic> <bold>D</bold> <italic><tp:taxon-name><tp:taxon-name-part taxon-name-part-type="genus">Anteon</tp:taxon-name-part> <tp:taxon-name-part taxon-name-part-type="species">zimbabwense</tp:taxon-name-part></tp:taxon-name></italic>. Male genitalia of <named-content xmlns:xlink="http://www.w3.org/1999/xlink" content-type="dwc:typeStatus" xlink:type="simple">holotypes</named-content> (right half removed): <italic><tp:taxon-name><tp:taxon-name-part taxon-name-part-type="genus">Anteon</tp:taxon-name-part> <tp:taxon-name-part taxon-name-part-type="species">granulatum</tp:taxon-name-part></tp:taxon-name></italic>; <italic><tp:taxon-name><tp:taxon-name-part taxon-name-part-type="genus">Anteon</tp:taxon-name-part> <tp:taxon-name-part taxon-name-part-type="species">makererense</tp:taxon-name-part></tp:taxon-name></italic>. Scale bar: 0.26 mm (<bold>A</bold>); 0.28 mm (<bold>B</bold>); 0.22 mm (<bold>C</bold>); 0.13 mm (<bold>D, E</bold>); 0.40 mm (<bold>F</bold>).</p></caption><graphic xmlns:xlink="http://www.w3.org/1999/xlink" xlink:href="zookeys-578-045-g001.jpg" position="float" orientation="portrait" xlink:type="simple" id="oo_84291.jpg"/></fig><fig id="F6" position="float" orientation="portrait"><label>Figure 6.</label><caption><p>
          <italic><tp:taxon-name><tp:taxon-name-part taxon-name-part-type="genus">Anteon</tp:taxon-name-part> <tp:taxon-name-part taxon-name-part-type="species">kibalense</tp:taxon-name-part></tp:taxon-name></italic> sp. n. <named-content xmlns:xlink="http://www.w3.org/1999/xlink" content-type="dwc:typeStatus" xlink:type="simple">Holotype</named-content> female. <bold>A</bold> habitus, dorsal view <bold>B</bold> habitus lateral view (inset: data labels) <bold>C</bold> head, mesosoma dorsal view <bold>D</bold> head, mesosoma lateral view <bold>E</bold> head, anterior view <bold>F</bold> chela (slide mounted).</p></caption><graphic xmlns:xlink="http://www.w3.org/1999/xlink" xlink:href="zookeys-578-045-g006.jpg" position="float" orientation="portrait" xlink:type="simple" id="oo_84296.jpg"/></fig></tp:treatment-sec></tp:taxon-treatment>
