# Supplementary material for: Contribution to the knowledge of Afrotropical Dryinidae, Embolemidae and Sclerogibbidae (Hymenoptera), with description of new species from Central African Republic and Uganda
Source: Zookeys. 2016 Apr 7;(578):45–95. doi: 10.3897/zookeys.578.7820 (PMC4829961; doi:10.3897/zookeys.578.7820)
Supplement: XML Treatment for Anteon mubfs [file zookeys.578.7820-treatment18.xml]

<!DOCTYPE tp:taxon-treatment
  PUBLIC "-//TaxonX//DTD Taxonomic Treatment Publishing DTD v0 20100105//EN" "tax-treatment-NSO.dtd">
<tp:taxon-treatment xmlns:tp="http://www.plazi.org/taxpub"><tp:treatment-meta><kwd-group><label>Taxon classification</label><kwd><named-content content-type="kingdom">Animalia</named-content></kwd><kwd><named-content content-type="order">Hymenoptera</named-content></kwd><kwd><named-content content-type="family">Dryinidae</named-content></kwd></kwd-group><mixed-citation publication-type="journal"><person-group><name><surname>Olmi</surname><given-names>Massimo</given-names></name><name><surname>van Noort</surname><given-names>Simon</given-names></name><name><surname>Guglielmino</surname><given-names>Adalgisa</given-names></name></person-group><article-title>Contribution to the knowledge of Afrotropical <tp:taxon-name><tp:taxon-name-part taxon-name-part-type="family">Dryinidae</tp:taxon-name-part></tp:taxon-name>, <tp:taxon-name><tp:taxon-name-part taxon-name-part-type="family">Embolemidae</tp:taxon-name-part></tp:taxon-name> and <tp:taxon-name><tp:taxon-name-part taxon-name-part-type="family">Sclerogibbidae</tp:taxon-name-part></tp:taxon-name> (<tp:taxon-name><tp:taxon-name-part taxon-name-part-type="order">Hymenoptera</tp:taxon-name-part></tp:taxon-name>), with description of new species from Central African Republic and Uganda</article-title><source>Zookeys</source><day>7</day><month>4</month><year>2016</year><volume>2016</volume><issue>578</issue><fpage>45</fpage><lpage>95</lpage><pub-id pub-id-type="doi">10.3897/zookeys.578.7820</pub-id></mixed-citation></tp:treatment-meta><tp:nomenclature><tp:taxon-name><tp:taxon-name-part taxon-name-part-type="genus">Anteon</tp:taxon-name-part>
                  <tp:taxon-name-part taxon-name-part-type="species">mubfs</tp:taxon-name-part>
                  <object-id xmlns:xlink="http://www.w3.org/1999/xlink" content-type="zoobank" xlink:type="simple">http://zoobank.org/B07F8CE4-936A-41C1-9F99-F330182085B4</object-id>
                </tp:taxon-name><tp:taxon-authority>sp. n.*</tp:taxon-authority><xref ref-type="fig" rid="F1">Figs 1C</xref><xref ref-type="fig" rid="F8">, 8A–F</xref></tp:nomenclature><tp:treatment-sec sec-type="type material"><title>Type material.</title><p>
                  <named-content xmlns:xlink="http://www.w3.org/1999/xlink" content-type="dwc:typeStatus" xlink:type="simple">HOLOTYPE</named-content>: ♀, <bold>UGANDA: <italic>WESTERN REGION</italic></bold>: Kibale National Park, Kanyawara Makerere University Biological Field Station, <named-content xmlns:xlink="http://www.w3.org/1999/xlink" content-type="dwc:verbatimCoordinates" xlink:type="simple">0°35.405'S 30°21.646'E</named-content>, 1484 m, <named-content xmlns:xlink="http://www.w3.org/1999/xlink" content-type="date" xlink:type="simple">4–26.VIII.2008</named-content>, UG08-KF10-Y02, YPT, primary mid-altitude rainforest, near stream, S. van Noort leg. (<named-content xmlns:xlink="http://www.w3.org/1999/xlink" content-type="dwc:institutional_code" xlink:type="simple">SAMC</named-content>).</p></tp:treatment-sec><tp:treatment-sec sec-type="Diagnosis"><title>Diagnosis.</title><p>Female fully winged; head reticulate rugose, except vertex behind posterior ocelli and temple granulated; posterior surface of pronotum with raised carina on both anterior and lateral margins; posterior surface of propodeum reticulate rugose, without longitudinal keels; forewing with two dark transverse bands and distal part of stigmal vein less than 0.5 as long as proximal part; segment 4 of protarsus approximately longer than basal part of segment 5; segment 5 of protarsus (Figs <xref ref-type="fig" rid="F1">1C</xref>, <xref ref-type="fig" rid="F8">8F</xref>) with inner side curvilinear, with distinct apical region, with basal part shorter than distal part.</p><!--PageBreak--></tp:treatment-sec><tp:treatment-sec sec-type="Description"><title>Description.</title><p>
                  <bold><italic>Female</italic>.</bold> Fully winged; length 2.6 mm. Head black, except mandible and part of anterior half of clypeus testaceous; antenna testaceous; mesosoma black; metasoma brown; legs testaceous. Antenna clavate; antennal segments in following proportions: 8:6:7:6:5:5:6:6:6:8. Head dull, reticulate rugose, except vertex behind posterior ocelli and temple granulated; frontal line complete, partly continuing also behind the anterior ocellus; face with two lateral keels along orbits and directed towards antennal toruli; occipital carina complete; <abbrev xmlns:xlink="http://www.w3.org/1999/xlink" xlink:title="distance between the inner edges of the two lateral ocelli" xlink:type="simple">POL</abbrev> = 6; <abbrev xmlns:xlink="http://www.w3.org/1999/xlink" xlink:title="distance between the inner edges of a lateral ocellus and the median ocellus" xlink:type="simple">OL</abbrev> = 4; <abbrev xmlns:xlink="http://www.w3.org/1999/xlink" xlink:title="distance from the outer edge of a lateral ocellus to the compound eye" xlink:type="simple">OOL</abbrev> = 4 <abbrev xmlns:xlink="http://www.w3.org/1999/xlink" xlink:title="distance from the posterior edge of a lateral ocellus to the occipital carina" xlink:type="simple">OPL</abbrev> = 4; <abbrev xmlns:xlink="http://www.w3.org/1999/xlink" xlink:title="distance from the posterior edge of the eye to the occipital carina" xlink:type="simple">TL</abbrev> = 5; greatest breadth of posterior ocelli shorter than <abbrev xmlns:xlink="http://www.w3.org/1999/xlink" xlink:title="distance from the posterior edge of a lateral ocellus to the occipital carina" xlink:type="simple">OPL</abbrev> (3:4). Pronotum with slight transverse anterior impression; anterior surface short, transversely striate, hidden behind head; posterior surface slightly shorter than scutum (11:14), shiny, granulated, except few irregular keels near anterior margin; posterior surface with raised carina on anterior and lateral margins; pronotal tubercle reaching tegula. Scutum shiny, slightly granulated, with some irregular keels on lateral surfaces. Notauli absent. Scutellum and metanotum shiny, unsculptured. Propodeum with transverse keel between dorsal and posterior surface; dorsal surface reticulate rugose; posterior surface reticulate rugose, with with areolae about as large as those of dorsal surface, without longitudinal keels. Forewing with two dark transverse bands; distal part of stigmal vein much shorter than proximal part (4:9). Protarsal segments in following proportions: 6:2:3:10:18; protarsal segment 2 produced into hook; protarsal segment 4 much longer than basal part of protarsal segment 5 (10:5). Enlarged claw (Figs <xref ref-type="fig" rid="F1">1C</xref>, <xref ref-type="fig" rid="F8">8F</xref>) with a proximal prominence bearing one long bristle. Segment 5 of protarsus (Figs <xref ref-type="fig" rid="F1">1C</xref>, <xref ref-type="fig" rid="F8">8F</xref>) with basal part much shorter than distal part (5:13), with two rows of 8+12 lamellae; distal apex with 4 lamellae. Tibial spurs 1/1/2.</p><p>
                  <bold><italic>Male</italic>.</bold> Unknown.</p></tp:treatment-sec><tp:treatment-sec sec-type="Differential diagnosis"><title>Differential diagnosis.</title><p>Because of the above diagnosis, the new species is similar to <italic><tp:taxon-name><tp:taxon-name-part taxon-name-part-type="genus">Anteon</tp:taxon-name-part> <tp:taxon-name-part taxon-name-part-type="species">abditum</tp:taxon-name-part></tp:taxon-name></italic> Olmi, 1994a. The main difference regards the shape of the pronotum: without raised carinae in <italic><tp:taxon-name><tp:taxon-name-part taxon-name-part-type="genus">Anteon</tp:taxon-name-part> <tp:taxon-name-part taxon-name-part-type="species">abditum</tp:taxon-name-part></tp:taxon-name></italic>; with raised carina on anterior and lateral margins in <italic><tp:taxon-name><tp:taxon-name-part taxon-name-part-type="genus">Anteon</tp:taxon-name-part> <tp:taxon-name-part taxon-name-part-type="species">mubfs</tp:taxon-name-part></tp:taxon-name></italic>.</p></tp:treatment-sec><tp:treatment-sec sec-type="Etymology"><title>Etymology.</title><p>Named after the acronym of Makerere University Biological Field Station, where the <named-content xmlns:xlink="http://www.w3.org/1999/xlink" content-type="dwc:typeStatus" xlink:type="simple">holotype</named-content> was collected. The field station is affectionately called “Mubfs” by those privileged to have experienced a stay there. Noun in apposition.</p></tp:treatment-sec><tp:treatment-sec sec-type="Hosts"><title>Hosts.</title><p>Unknown.</p></tp:treatment-sec><tp:treatment-sec sec-type="Distribution"><title>Distribution.</title><p>Uganda.</p></tp:treatment-sec><tp:treatment-sec><!--Section generated to contain objects referenced in tp:taxon-treatment.--><fig id="F1" position="float" orientation="portrait"><label>Figure 1.</label><caption><p>Chela of <named-content xmlns:xlink="http://www.w3.org/1999/xlink" content-type="dwc:typeStatus" xlink:type="simple">holotypes</named-content>: <bold>A</bold> <italic><tp:taxon-name><tp:taxon-name-part taxon-name-part-type="genus">Anteon</tp:taxon-name-part> <tp:taxon-name-part taxon-name-part-type="species">dzanganum</tp:taxon-name-part></tp:taxon-name></italic> <bold>B</bold> <italic><tp:taxon-name><tp:taxon-name-part taxon-name-part-type="genus">Anteon</tp:taxon-name-part> <tp:taxon-name-part taxon-name-part-type="species">kibalense</tp:taxon-name-part></tp:taxon-name></italic> <bold>C</bold> <italic><tp:taxon-name><tp:taxon-name-part taxon-name-part-type="genus">Anteon</tp:taxon-name-part> <tp:taxon-name-part taxon-name-part-type="species">mubfs</tp:taxon-name-part></tp:taxon-name></italic> <bold>D</bold> <italic><tp:taxon-name><tp:taxon-name-part taxon-name-part-type="genus">Anteon</tp:taxon-name-part> <tp:taxon-name-part taxon-name-part-type="species">zimbabwense</tp:taxon-name-part></tp:taxon-name></italic>. Male genitalia of <named-content xmlns:xlink="http://www.w3.org/1999/xlink" content-type="dwc:typeStatus" xlink:type="simple">holotypes</named-content> (right half removed): <italic><tp:taxon-name><tp:taxon-name-part taxon-name-part-type="genus">Anteon</tp:taxon-name-part> <tp:taxon-name-part taxon-name-part-type="species">granulatum</tp:taxon-name-part></tp:taxon-name></italic>; <italic><tp:taxon-name><tp:taxon-name-part taxon-name-part-type="genus">Anteon</tp:taxon-name-part> <tp:taxon-name-part taxon-name-part-type="species">makererense</tp:taxon-name-part></tp:taxon-name></italic>. Scale bar: 0.26 mm (<bold>A</bold>); 0.28 mm (<bold>B</bold>); 0.22 mm (<bold>C</bold>); 0.13 mm (<bold>D, E</bold>); 0.40 mm (<bold>F</bold>).</p></caption><graphic xmlns:xlink="http://www.w3.org/1999/xlink" xlink:href="zookeys-578-045-g001.jpg" position="float" orientation="portrait" xlink:type="simple" id="oo_84291.jpg"/></fig><fig id="F8" position="float" orientation="portrait"><label>Figure 8.</label><caption><p>
          <italic><tp:taxon-name><tp:taxon-name-part taxon-name-part-type="genus">Anteon</tp:taxon-name-part> <tp:taxon-name-part taxon-name-part-type="species">mubfs</tp:taxon-name-part></tp:taxon-name></italic> sp. n. <named-content xmlns:xlink="http://www.w3.org/1999/xlink" content-type="dwc:typeStatus" xlink:type="simple">Holotype</named-content> female. <bold>A</bold> habitus, dorsal view <bold>B</bold> habitus lateral view (inset: data labels) <bold>C</bold> head, mesosoma dorsal view <bold>D</bold> head, mesosoma lateral view <bold>E</bold> head, anterior view <bold>F</bold> chela (slide mounted).</p></caption><graphic xmlns:xlink="http://www.w3.org/1999/xlink" xlink:href="zookeys-578-045-g008.jpg" position="float" orientation="portrait" xlink:type="simple" id="oo_84298.jpg"/></fig></tp:treatment-sec></tp:taxon-treatment>
