# Supplementary material for: Contribution to the knowledge of Afrotropical Dryinidae, Embolemidae and Sclerogibbidae (Hymenoptera), with description of new species from Central African Republic and Uganda
Source: Zookeys. 2016 Apr 7;(578):45–95. doi: 10.3897/zookeys.578.7820 (PMC4829961; doi:10.3897/zookeys.578.7820)
Supplement: XML Treatment for Bocchus kibalensis [file zookeys.578.7820-treatment28.xml]

<!DOCTYPE tp:taxon-treatment
  PUBLIC "-//TaxonX//DTD Taxonomic Treatment Publishing DTD v0 20100105//EN" "tax-treatment-NSO.dtd">
<tp:taxon-treatment xmlns:tp="http://www.plazi.org/taxpub"><tp:treatment-meta><kwd-group><label>Taxon classification</label><kwd><named-content content-type="kingdom">Animalia</named-content></kwd><kwd><named-content content-type="order">Hymenoptera</named-content></kwd><kwd><named-content content-type="family">Dryinidae</named-content></kwd></kwd-group><mixed-citation publication-type="journal"><person-group><name><surname>Olmi</surname><given-names>Massimo</given-names></name><name><surname>van Noort</surname><given-names>Simon</given-names></name><name><surname>Guglielmino</surname><given-names>Adalgisa</given-names></name></person-group><article-title>Contribution to the knowledge of Afrotropical <tp:taxon-name><tp:taxon-name-part taxon-name-part-type="family">Dryinidae</tp:taxon-name-part></tp:taxon-name>, <tp:taxon-name><tp:taxon-name-part taxon-name-part-type="family">Embolemidae</tp:taxon-name-part></tp:taxon-name> and <tp:taxon-name><tp:taxon-name-part taxon-name-part-type="family">Sclerogibbidae</tp:taxon-name-part></tp:taxon-name> (<tp:taxon-name><tp:taxon-name-part taxon-name-part-type="order">Hymenoptera</tp:taxon-name-part></tp:taxon-name>), with description of new species from Central African Republic and Uganda</article-title><source>Zookeys</source><day>7</day><month>4</month><year>2016</year><volume>2016</volume><issue>578</issue><fpage>45</fpage><lpage>95</lpage><pub-id pub-id-type="doi">10.3897/zookeys.578.7820</pub-id></mixed-citation></tp:treatment-meta><tp:nomenclature><tp:taxon-name><tp:taxon-name-part taxon-name-part-type="genus">Bocchus</tp:taxon-name-part>
                  <tp:taxon-name-part taxon-name-part-type="species">kibalensis</tp:taxon-name-part>
                  <object-id xmlns:xlink="http://www.w3.org/1999/xlink" content-type="zoobank" xlink:type="simple">http://zoobank.org/A1DB1304-4CB8-4463-B291-9AACB6EE5355</object-id>
                </tp:taxon-name><tp:taxon-authority>sp. n.*</tp:taxon-authority><xref ref-type="fig" rid="F2">Figs 2A</xref><xref ref-type="fig" rid="F10">, 10</xref></tp:nomenclature><tp:treatment-sec sec-type="type material"><title>Type material.</title><p>
                  <named-content xmlns:xlink="http://www.w3.org/1999/xlink" content-type="dwc:typeStatus" xlink:type="simple">HOLOTYPE</named-content>: ♂, <bold>UGANDA: <italic>WESTERN REGION</italic></bold>: Kibale National Park, Kanyawara, Makerere University Biological Field Station, <named-content xmlns:xlink="http://www.w3.org/1999/xlink" content-type="dwc:verbatimCoordinates" xlink:type="simple">0°33.836'N, 30°21.700"E</named-content>, 1523 m, <named-content xmlns:xlink="http://www.w3.org/1999/xlink" content-type="date" xlink:type="simple">12–26.VIII.2008</named-content>, UG08-KF8-M18, Malaise trap, primary mid-altitude rainforest, S. van Noort leg. (<named-content xmlns:xlink="http://www.w3.org/1999/xlink" content-type="dwc:institutional_code" xlink:type="simple">SAMC</named-content>).</p></tp:treatment-sec><tp:treatment-sec sec-type="Diagnosis"><title>Diagnosis.</title><p>Male with <abbrev xmlns:xlink="http://www.w3.org/1999/xlink" xlink:title="distance from the posterior edge of a lateral ocellus to the occipital carina" xlink:type="simple">OPL</abbrev> slightly longer than <abbrev xmlns:xlink="http://www.w3.org/1999/xlink" xlink:title="distance between the inner edges of the two lateral ocelli" xlink:type="simple">POL</abbrev>; antennal segment 6 less than twice as long as broad; scutum and scutellum completely reticulate rugose; notauli absent; posterior surface of propodeum with median area crossed by numerous transverse keels.</p></tp:treatment-sec><tp:treatment-sec sec-type="Description"><title>Description.</title><p>
                  <bold><italic>Male</italic>.</bold> Fully winged; length 2.9 mm. Head black, except mandible testaceous; antenna brown, except segments 1–2 ferruginous; mesosoma black; metasoma brown; legs brown, with articulations, tarsi and protibia testaceous. Antenna filiform; antennal segments in following proportions: 14:6:8:8:7:7:7:7:7:10; antennal segment 6 less than twice as long as broad (7:5). Head convex, dull, covered with short hairs, completely reticulate rugose; clypeus reticulate rugose; frontal line complete, with pointed protrusion between antennal toruli; occipital carina complete; <abbrev xmlns:xlink="http://www.w3.org/1999/xlink" xlink:title="distance between the inner edges of the two lateral ocelli" xlink:type="simple">POL</abbrev> = 5; <abbrev xmlns:xlink="http://www.w3.org/1999/xlink" xlink:title="distance between the inner edges of a lateral ocellus and the median ocellus" xlink:type="simple">OL</abbrev> = 3; <abbrev xmlns:xlink="http://www.w3.org/1999/xlink" xlink:title="distance from the outer edge of a lateral ocellus to the compound eye" xlink:type="simple">OOL</abbrev> = 7; <abbrev xmlns:xlink="http://www.w3.org/1999/xlink" xlink:title="distance from the posterior edge of a lateral ocellus to the occipital carina" xlink:type="simple">OPL</abbrev> = 7; <abbrev xmlns:xlink="http://www.w3.org/1999/xlink" xlink:title="distance from the posterior edge of the eye to the occipital carina" xlink:type="simple">TL</abbrev> = 7; greatest breadth of posterior ocelli shorter than <abbrev xmlns:xlink="http://www.w3.org/1999/xlink" xlink:title="distance between the inner edges of the two lateral ocelli" xlink:type="simple">POL</abbrev> (4:5). Scutum, scutellum and metanotum dull, completely reticulate rugose. Notauli absent. Mesopleuron dull, reticulate rugose. Metapleuron dull, sculptured by numerous strong transverse keels. Propodeum with strong transverse keel between dorsal <!--PageBreak-->and posterior surface; dorsal surface dull, reticulate rugose; posterior surface of propodeum with two complete longitudinal keels, median area crossed by many transverse keels and lateral areas completely reticulate rugose. Forewing hyaline, without dark transverse bands; distal part of stigmal vein about as long as proximal part. Genitalia as in Figs <xref ref-type="fig" rid="F2">2A</xref>, <xref ref-type="fig" rid="F10">10F</xref>. Tibial spurs 1/1/2.</p><fig id="F2" position="float" orientation="portrait"><label>Figure 2.</label><caption><p>
          <bold>A</bold> male genitalia of <italic><tp:taxon-name><tp:taxon-name-part taxon-name-part-type="genus">Bocchus</tp:taxon-name-part> <tp:taxon-name-part taxon-name-part-type="species">kibalensis</tp:taxon-name-part></tp:taxon-name></italic> (right half removed) <bold>B, C</bold> chelae of <named-content xmlns:xlink="http://www.w3.org/1999/xlink" content-type="dwc:typeStatus" xlink:type="simple">holotypes</named-content>: <bold>B</bold> <italic><tp:taxon-name><tp:taxon-name-part taxon-name-part-type="genus">Dryinus</tp:taxon-name-part> <tp:taxon-name-part taxon-name-part-type="species">kibalus</tp:taxon-name-part></tp:taxon-name></italic> <bold>C</bold> <italic><tp:taxon-name><tp:taxon-name-part taxon-name-part-type="genus">Gonatopus</tp:taxon-name-part> <tp:taxon-name-part taxon-name-part-type="species">kanyawarus</tp:taxon-name-part></tp:taxon-name></italic>. Scale bar: 0.13 mm (<bold>A</bold>); 0.65 mm (<bold>B</bold>); 0.30 mm (<bold>C</bold>).</p></caption><graphic xmlns:xlink="http://www.w3.org/1999/xlink" xlink:href="zookeys-578-045-g002.jpg" position="float" orientation="portrait" xlink:type="simple" id="oo_84292.jpg"/></fig><p>
                  <bold><italic>Female</italic>.</bold> Unknown.</p></tp:treatment-sec><tp:treatment-sec sec-type="Differential diagnosis"><title>Differential diagnosis.</title><p>Because of the above diagnosis, the new species is similar to <italic><tp:taxon-name><tp:taxon-name-part taxon-name-part-type="genus">Bocchus</tp:taxon-name-part> <tp:taxon-name-part taxon-name-part-type="species">seyrigi</tp:taxon-name-part></tp:taxon-name></italic> (Benoit, 1954). The main differences regard <abbrev xmlns:xlink="http://www.w3.org/1999/xlink" xlink:title="distance from the posterior edge of a lateral ocellus to the occipital carina" xlink:type="simple">OPL</abbrev>/<abbrev xmlns:xlink="http://www.w3.org/1999/xlink" xlink:title="distance between the inner edges of the two lateral ocelli" xlink:type="simple">POL</abbrev> ratio (<abbrev xmlns:xlink="http://www.w3.org/1999/xlink" xlink:title="distance from the posterior edge of a lateral ocellus to the occipital carina" xlink:type="simple">OPL</abbrev> slightly longer than <abbrev xmlns:xlink="http://www.w3.org/1999/xlink" xlink:title="distance between the inner edges of the two lateral ocelli" xlink:type="simple">POL</abbrev> in <italic><tp:taxon-name><tp:taxon-name-part taxon-name-part-type="genus">Bocchus</tp:taxon-name-part> <tp:taxon-name-part taxon-name-part-type="species">kibalensis</tp:taxon-name-part></tp:taxon-name></italic>; <abbrev xmlns:xlink="http://www.w3.org/1999/xlink" xlink:title="distance from the posterior edge of a lateral ocellus to the occipital carina" xlink:type="simple">OPL</abbrev> more than twice as long as <abbrev xmlns:xlink="http://www.w3.org/1999/xlink" xlink:title="distance between the inner edges of the two lateral ocelli" xlink:type="simple">POL</abbrev> in <italic><tp:taxon-name><tp:taxon-name-part taxon-name-part-type="genus">Bocchus</tp:taxon-name-part> <tp:taxon-name-part taxon-name-part-type="species">seyrigi</tp:taxon-name-part></tp:taxon-name></italic>) and the sculpture of the median area of posterior surface of propodeum (crossed by many transverse keels in <italic><tp:taxon-name><tp:taxon-name-part taxon-name-part-type="genus">Bocchus</tp:taxon-name-part> <tp:taxon-name-part taxon-name-part-type="species">kibalensis</tp:taxon-name-part></tp:taxon-name></italic>; partly unsculptured in <italic><tp:taxon-name><tp:taxon-name-part taxon-name-part-type="genus">Bocchus</tp:taxon-name-part> <tp:taxon-name-part taxon-name-part-type="species">seyrigi</tp:taxon-name-part></tp:taxon-name></italic>).</p></tp:treatment-sec><tp:treatment-sec sec-type="Etymology"><title>Etymology.</title><p>The species is named after the type locality, in Kibale National Park.</p></tp:treatment-sec><tp:treatment-sec sec-type="Hosts"><title>Hosts.</title><p>Unknown.</p></tp:treatment-sec><tp:treatment-sec sec-type="Distribution"><title>Distribution.</title><p>Uganda.</p></tp:treatment-sec><tp:treatment-sec><!--Section generated to contain objects referenced in tp:taxon-treatment.--><fig id="F10" position="float" orientation="portrait"><label>Figure 10.</label><caption><p>
          <italic><tp:taxon-name><tp:taxon-name-part taxon-name-part-type="genus">Bocchus</tp:taxon-name-part> <tp:taxon-name-part taxon-name-part-type="species">kibalensis</tp:taxon-name-part></tp:taxon-name></italic> sp. n. <named-content xmlns:xlink="http://www.w3.org/1999/xlink" content-type="dwc:typeStatus" xlink:type="simple">Holotype</named-content> male. <bold>A</bold> habitus, dorsal view <bold>B</bold> habitus lateral view (inset: data labels) <bold>C</bold> head, mesosoma dorsal view <bold>D</bold> head, mesosoma lateral view <bold>E</bold> head, anterior view <bold>F</bold> male genitalia (slide mounted).</p></caption><graphic xmlns:xlink="http://www.w3.org/1999/xlink" xlink:href="zookeys-578-045-g010.jpg" position="float" orientation="portrait" xlink:type="simple" id="oo_84300.jpg"/></fig></tp:treatment-sec></tp:taxon-treatment>
