# Supplementary material for: Contribution to the knowledge of Afrotropical Dryinidae, Embolemidae and Sclerogibbidae (Hymenoptera), with description of new species from Central African Republic and Uganda
Source: Zookeys. 2016 Apr 7;(578):45–95. doi: 10.3897/zookeys.578.7820 (PMC4829961; doi:10.3897/zookeys.578.7820)
Supplement: XML Treatment for Dryinus kibalus [file zookeys.578.7820-treatment31.xml]

<!DOCTYPE tp:taxon-treatment
  PUBLIC "-//TaxonX//DTD Taxonomic Treatment Publishing DTD v0 20100105//EN" "tax-treatment-NSO.dtd">
<tp:taxon-treatment xmlns:tp="http://www.plazi.org/taxpub"><tp:treatment-meta><kwd-group><label>Taxon classification</label><kwd><named-content content-type="kingdom">Animalia</named-content></kwd><kwd><named-content content-type="order">Hymenoptera</named-content></kwd><kwd><named-content content-type="family">Dryinidae</named-content></kwd></kwd-group><mixed-citation publication-type="journal"><person-group><name><surname>Olmi</surname><given-names>Massimo</given-names></name><name><surname>van Noort</surname><given-names>Simon</given-names></name><name><surname>Guglielmino</surname><given-names>Adalgisa</given-names></name></person-group><article-title>Contribution to the knowledge of Afrotropical <tp:taxon-name><tp:taxon-name-part taxon-name-part-type="family">Dryinidae</tp:taxon-name-part></tp:taxon-name>, <tp:taxon-name><tp:taxon-name-part taxon-name-part-type="family">Embolemidae</tp:taxon-name-part></tp:taxon-name> and <tp:taxon-name><tp:taxon-name-part taxon-name-part-type="family">Sclerogibbidae</tp:taxon-name-part></tp:taxon-name> (<tp:taxon-name><tp:taxon-name-part taxon-name-part-type="order">Hymenoptera</tp:taxon-name-part></tp:taxon-name>), with description of new species from Central African Republic and Uganda</article-title><source>Zookeys</source><day>7</day><month>4</month><year>2016</year><volume>2016</volume><issue>578</issue><fpage>45</fpage><lpage>95</lpage><pub-id pub-id-type="doi">10.3897/zookeys.578.7820</pub-id></mixed-citation></tp:treatment-meta><tp:nomenclature><tp:taxon-name><tp:taxon-name-part taxon-name-part-type="genus">Dryinus</tp:taxon-name-part>
                  <tp:taxon-name-part taxon-name-part-type="species">kibalus</tp:taxon-name-part>
                  <object-id xmlns:xlink="http://www.w3.org/1999/xlink" content-type="zoobank" xlink:type="simple">http://zoobank.org/C8876DFD-C537-442D-AC60-D2C36A488D44</object-id>
                </tp:taxon-name><tp:taxon-authority>sp. n.*</tp:taxon-authority><xref ref-type="fig" rid="F2">Figs 2B</xref><xref ref-type="fig" rid="F11">, 11</xref><!--PageBreak--></tp:nomenclature><tp:treatment-sec sec-type="type material"><title>Type material.</title><p>
                  <named-content xmlns:xlink="http://www.w3.org/1999/xlink" content-type="dwc:typeStatus" xlink:type="simple">HOLOTYPE</named-content>: ♀, <bold>UGANDA: <italic>WESTERN REGION</italic></bold>: Kibale National Park, Kanyawara, Makerere University Biological Field Station, <named-content xmlns:xlink="http://www.w3.org/1999/xlink" content-type="dwc:verbatimCoordinates" xlink:type="simple">0°33.836'N, 30°21.700'E</named-content>, 1523 m, <named-content xmlns:xlink="http://www.w3.org/1999/xlink" content-type="date" xlink:type="simple">4–26.VIII.2008</named-content>, UG08-KF8-Y07, YPT, primary mid-altitude rainforest, S. van Noort leg., <named-content xmlns:xlink="http://www.w3.org/1999/xlink" content-type="specimen-count" xlink:type="simple">1♀</named-content> (<named-content xmlns:xlink="http://www.w3.org/1999/xlink" content-type="dwc:institutional_code" xlink:type="simple">SAMC</named-content>).</p></tp:treatment-sec><tp:treatment-sec sec-type="Diagnosis"><title>Diagnosis.</title><p>Female with head black, except mandible and clypeus testaceous; head flat, with posterior margin of vertex convex and <abbrev xmlns:xlink="http://www.w3.org/1999/xlink" xlink:title="distance from the posterior edge of the eye to the occipital carina" xlink:type="simple">TL</abbrev> more than twice as long as <abbrev xmlns:xlink="http://www.w3.org/1999/xlink" xlink:title="distance between the inner edges of the two lateral ocelli" xlink:type="simple">POL</abbrev>; head (dorsally viewed) provided with posterior ocelli placed behind imaginary straight line joining posterior edges of eyes; posterior ocelli almost touching occipital carina; head and scutum granulated and reticulate rugose, not sculptured by longitudinal keels or striae; pronotum black, except posterior collar ferruginous; posterior collar of pronotum present; propodeum black; segment 1 of protarsus slightly longer than segment 4; enlarged claw (Figs <xref ref-type="fig" rid="F2">2B</xref>, <xref ref-type="fig" rid="F11">11F</xref>) approximately as long as segment 5 of protarsus.</p></tp:treatment-sec><tp:treatment-sec sec-type="Description"><title>Description.</title><p>
                  <bold><italic>Female</italic>.</bold> Fully winged; length 7.3 mm. Head black, except mandible and clypeus testaceous; antenna brown, except segments 1–2 and 10 testaceous, distal extremity of segment 4 and proximal third of segment 5 whitish; propleuron brown-black; pronotum black, except posterior collar ferruginous; rest of mesosoma black; metasoma brown-testaceous; legs testaceous. Antenna clavate; antennal segments in following proportions: 12:6:56:33:21:14:10:7:8:10; rhinaria present in segments 6-10. Head dull, granulated and reticulate rugose, without longitudinal keels; occipital carina complete; posterior ocelli almost touching occipital carina, situated just behind virtual straight line joining posterior edges of eyes; <abbrev xmlns:xlink="http://www.w3.org/1999/xlink" xlink:title="distance between the inner edges of the two lateral ocelli" xlink:type="simple">POL</abbrev> = 2; <abbrev xmlns:xlink="http://www.w3.org/1999/xlink" xlink:title="distance between the inner edges of a lateral ocellus and the median ocellus" xlink:type="simple">OL</abbrev> = 1.5; <abbrev xmlns:xlink="http://www.w3.org/1999/xlink" xlink:title="distance from the outer edge of a lateral ocellus to the compound eye" xlink:type="simple">OOL</abbrev> = 12; <abbrev xmlns:xlink="http://www.w3.org/1999/xlink" xlink:title="distance from the posterior edge of a lateral ocellus to the occipital carina" xlink:type="simple">OPL</abbrev> = 0.3; <abbrev xmlns:xlink="http://www.w3.org/1999/xlink" xlink:title="distance from the posterior edge of the eye to the occipital carina" xlink:type="simple">TL</abbrev> = 6; greatest breadth of posterior ocelli longer than <abbrev xmlns:xlink="http://www.w3.org/1999/xlink" xlink:title="distance between the inner edges of the two lateral ocelli" xlink:type="simple">POL</abbrev> (3:2). Pronotum dull, granulated, with numerous keels around disc, on lateral regions and anterior collar; pronotum crossed by slight anterior transverse impresion and strong posterior transverse furrow; anterior collar little distinct; posterior collar long; pronotal tubercle not reaching tegula. Scutum granulated and reticulate rugose, not sculptured by longitudinal keels. Notauli incomplete, reaching about 0.8 length of scutum. Scutellum granulated, weakly rugose. Metanotum rugose. Propodeum reticulate rugose, without longitudinal keels on posterior surface; dorsal surface much longer than posterior surface. Forewing with two dark transverse bands; distal part of stigmal vein much longer than proximal <!--PageBreak-->part (22:8). Protarsal segments in following proportions: 27:5:9:26:41. Segment 3 of protarsus produced into hook. Enlarged claw (Figs <xref ref-type="fig" rid="F2">2B</xref>, <xref ref-type="fig" rid="F11">11F</xref>) with one large subdistal tooth and one row of 13 lamellae. Segment 5 of protarsus (Figs <xref ref-type="fig" rid="F2">2B</xref>, <xref ref-type="fig" rid="F11">11F</xref>) with two rows of about 48 lamellae; distal apex with approximately 40 lamellae. Tibial spurs 1/1/2.</p><p>
                  <bold><italic>Male</italic>.</bold> Unknown.</p></tp:treatment-sec><tp:treatment-sec sec-type="Differential diagnosis"><title>Differential diagnosis.</title><p>Because of the above diagnosis, the new species is similar to <italic><tp:taxon-name><tp:taxon-name-part taxon-name-part-type="genus">Dryinus</tp:taxon-name-part> <tp:taxon-name-part taxon-name-part-type="species">undulatus</tp:taxon-name-part></tp:taxon-name></italic> (Benoit, 1950b). The main difference regards the sculpture of the <!--PageBreak-->head and scutum: granulated and reticulate rugose, not sculptured by longitudinal keels or striae, in <italic><tp:taxon-name><tp:taxon-name-part taxon-name-part-type="genus">Dryinus</tp:taxon-name-part> <tp:taxon-name-part taxon-name-part-type="species">kibalus</tp:taxon-name-part></tp:taxon-name></italic>; head granulated and with some longitudinal keels and scutum granulated and sculptured by many subparallel longitudinal keels in <italic><tp:taxon-name><tp:taxon-name-part taxon-name-part-type="genus">Dryinus</tp:taxon-name-part> <tp:taxon-name-part taxon-name-part-type="species">undulatus</tp:taxon-name-part></tp:taxon-name></italic>.</p></tp:treatment-sec><tp:treatment-sec sec-type="Etymology"><title>Etymology.</title><p>The species is named after the type locality, Kibale National Park.</p></tp:treatment-sec><tp:treatment-sec sec-type="Hosts"><title>Hosts.</title><p>Unknown.</p></tp:treatment-sec><tp:treatment-sec sec-type="Distribution"><title>Distribution.</title><p>Uganda.</p></tp:treatment-sec><tp:treatment-sec><!--Section generated to contain objects referenced in tp:taxon-treatment.--><fig id="F2" position="float" orientation="portrait"><label>Figure 2.</label><caption><p>
          <bold>A</bold> male genitalia of <italic><tp:taxon-name><tp:taxon-name-part taxon-name-part-type="genus">Bocchus</tp:taxon-name-part> <tp:taxon-name-part taxon-name-part-type="species">kibalensis</tp:taxon-name-part></tp:taxon-name></italic> (right half removed) <bold>B, C</bold> chelae of <named-content xmlns:xlink="http://www.w3.org/1999/xlink" content-type="dwc:typeStatus" xlink:type="simple">holotypes</named-content>: <bold>B</bold> <italic><tp:taxon-name><tp:taxon-name-part taxon-name-part-type="genus">Dryinus</tp:taxon-name-part> <tp:taxon-name-part taxon-name-part-type="species">kibalus</tp:taxon-name-part></tp:taxon-name></italic> <bold>C</bold> <italic><tp:taxon-name><tp:taxon-name-part taxon-name-part-type="genus">Gonatopus</tp:taxon-name-part> <tp:taxon-name-part taxon-name-part-type="species">kanyawarus</tp:taxon-name-part></tp:taxon-name></italic>. Scale bar: 0.13 mm (<bold>A</bold>); 0.65 mm (<bold>B</bold>); 0.30 mm (<bold>C</bold>).</p></caption><graphic xmlns:xlink="http://www.w3.org/1999/xlink" xlink:href="zookeys-578-045-g002.jpg" position="float" orientation="portrait" xlink:type="simple" id="oo_84292.jpg"/></fig><fig id="F11" position="float" orientation="portrait"><label>Figure 11.</label><caption><p>
          <italic><tp:taxon-name><tp:taxon-name-part taxon-name-part-type="genus">Dryinus</tp:taxon-name-part> <tp:taxon-name-part taxon-name-part-type="species">kibalus</tp:taxon-name-part></tp:taxon-name></italic> sp. n. <named-content xmlns:xlink="http://www.w3.org/1999/xlink" content-type="dwc:typeStatus" xlink:type="simple">Holotype</named-content> female. <bold>A</bold> habitus, dorsal view <bold>B</bold> habitus lateral view (inset: data labels) <bold>C</bold> head, mesosoma dorsal view <bold>D</bold> head, mesosoma lateral view <bold>E</bold> head, anterior view <bold>F</bold> chela (slide mounted).</p></caption><graphic xmlns:xlink="http://www.w3.org/1999/xlink" xlink:href="zookeys-578-045-g011.jpg" position="float" orientation="portrait" xlink:type="simple" id="oo_84301.jpg"/></fig></tp:treatment-sec></tp:taxon-treatment>
