# Supplementary material for: Contribution to the knowledge of Afrotropical Dryinidae, Embolemidae and Sclerogibbidae (Hymenoptera), with description of new species from Central African Republic and Uganda
Source: Zookeys. 2016 Apr 7;(578):45–95. doi: 10.3897/zookeys.578.7820 (PMC4829961; doi:10.3897/zookeys.578.7820)
Supplement: XML Treatment for Gonatopus incognitus [file zookeys.578.7820-treatment46.xml]

<!DOCTYPE tp:taxon-treatment
  PUBLIC "-//TaxonX//DTD Taxonomic Treatment Publishing DTD v0 20100105//EN" "tax-treatment-NSO.dtd">
<tp:taxon-treatment xmlns:tp="http://www.plazi.org/taxpub"><tp:treatment-meta><kwd-group><label>Taxon classification</label><kwd><named-content content-type="kingdom">Animalia</named-content></kwd><kwd><named-content content-type="order">Hymenoptera</named-content></kwd><kwd><named-content content-type="family">Dryinidae</named-content></kwd></kwd-group><mixed-citation publication-type="journal"><person-group><name><surname>Olmi</surname><given-names>Massimo</given-names></name><name><surname>van Noort</surname><given-names>Simon</given-names></name><name><surname>Guglielmino</surname><given-names>Adalgisa</given-names></name></person-group><article-title>Contribution to the knowledge of Afrotropical <tp:taxon-name><tp:taxon-name-part taxon-name-part-type="family">Dryinidae</tp:taxon-name-part></tp:taxon-name>, <tp:taxon-name><tp:taxon-name-part taxon-name-part-type="family">Embolemidae</tp:taxon-name-part></tp:taxon-name> and <tp:taxon-name><tp:taxon-name-part taxon-name-part-type="family">Sclerogibbidae</tp:taxon-name-part></tp:taxon-name> (<tp:taxon-name><tp:taxon-name-part taxon-name-part-type="order">Hymenoptera</tp:taxon-name-part></tp:taxon-name>), with description of new species from Central African Republic and Uganda</article-title><source>Zookeys</source><day>7</day><month>4</month><year>2016</year><volume>2016</volume><issue>578</issue><fpage>45</fpage><lpage>95</lpage><pub-id pub-id-type="doi">10.3897/zookeys.578.7820</pub-id></mixed-citation></tp:treatment-meta><tp:nomenclature><tp:taxon-name><tp:taxon-name-part taxon-name-part-type="genus">Gonatopus</tp:taxon-name-part>
                  <tp:taxon-name-part taxon-name-part-type="species">incognitus</tp:taxon-name-part>
                </tp:taxon-name><tp:taxon-authority>Olmi</tp:taxon-authority><tp:nomenclature-citation-list><tp:nomenclature-citation><tp:taxon-name><tp:taxon-name-part taxon-name-part-type="genus">Gonatopus</tp:taxon-name-part> <tp:taxon-name-part taxon-name-part-type="species">incognitus</tp:taxon-name-part></tp:taxon-name><comment> Olmi, 1984: 1613.</comment></tp:nomenclature-citation></tp:nomenclature-citation-list></tp:nomenclature><tp:treatment-sec sec-type="material"><title>Material examined.</title><p>
                  <bold><italic>Published record</italic>.</bold> <xref ref-type="bibr" rid="B29">Olmi (1984)</xref>: <bold>UGANDA: <italic>CENTRAL REGION</italic></bold>: Masaka District, Kawanda, <named-content xmlns:xlink="http://www.w3.org/1999/xlink" content-type="date" xlink:type="simple">7.VII.1943</named-content>, T.H.C. Taylor leg., ♀ <named-content xmlns:xlink="http://www.w3.org/1999/xlink" content-type="dwc:typeStatus" xlink:type="simple">holotype</named-content> (<abbrev xmlns:xlink="http://www.w3.org/1999/xlink" content-type="institution" xlink:title="The Natural History Museum, London, United Kingdom" xlink:type="simple">BMNH</abbrev>).</p></tp:treatment-sec><tp:treatment-sec sec-type="Hosts"><title>Hosts.</title><p>
                  <tp:taxon-name><tp:taxon-name-part taxon-name-part-type="family">Cicadellidae</tp:taxon-name-part></tp:taxon-name> (<xref ref-type="bibr" rid="B21">Guglielmino et al. 2013</xref>): in Burkina Faso: <italic><tp:taxon-name><tp:taxon-name-part taxon-name-part-type="genus">Cicadulina</tp:taxon-name-part> <tp:taxon-name-part taxon-name-part-type="species">similis</tp:taxon-name-part></tp:taxon-name></italic> China; in Democratic Republic of the Congo: <italic><tp:taxon-name><tp:taxon-name-part taxon-name-part-type="genus">Cicadulina</tp:taxon-name-part> <tp:taxon-name-part taxon-name-part-type="species">mbila</tp:taxon-name-part></tp:taxon-name></italic> (Naudé); in Nigeria: <italic><tp:taxon-name><tp:taxon-name-part taxon-name-part-type="genus">Cicadulina</tp:taxon-name-part> <tp:taxon-name-part taxon-name-part-type="species">storeyi</tp:taxon-name-part></tp:taxon-name></italic> China; in South Africa: <italic><tp:taxon-name><tp:taxon-name-part taxon-name-part-type="genus">Exitianus</tp:taxon-name-part> <tp:taxon-name-part taxon-name-part-type="species">taeniaticeps</tp:taxon-name-part></tp:taxon-name></italic> (Kirschbaum); in Tanzania: <italic><tp:taxon-name><tp:taxon-name-part taxon-name-part-type="genus">Cicadulina</tp:taxon-name-part> <tp:taxon-name-part taxon-name-part-type="species">bipunctata</tp:taxon-name-part></tp:taxon-name></italic> (Melichar).</p></tp:treatment-sec><tp:treatment-sec sec-type="Distribution"><title>Distribution.</title><p>Afrotropical, broadly spread from the Cape Verde Islands and Burkina Faso to Uganda, in addition to Madagascar, Yemen and Oman (<xref ref-type="bibr" rid="B3">Azevedo et al. 2010</xref>; <xref ref-type="bibr" rid="B29">Olmi 1984</xref>, <xref ref-type="bibr" rid="B36">1994b</xref>, <xref ref-type="bibr" rid="B35">1994a</xref>, <xref ref-type="bibr" rid="B51">2006</xref>; <xref ref-type="bibr" rid="B62">Olmi and van Harten 2000</xref>).</p></tp:treatment-sec><ref-list><ref id="B29"><mixed-citation xmlns:xlink="http://www.w3.org/1999/xlink" xlink:type="simple">
          <person-group><name name-style="western"><surname>Olmi</surname><given-names>M</given-names></name></person-group> (<year>1984</year>) <article-title>A revision of the <tp:taxon-name><tp:taxon-name-part taxon-name-part-type="family">Dryinidae</tp:taxon-name-part></tp:taxon-name> (<tp:taxon-name><tp:taxon-name-part taxon-name-part-type="order">Hymenoptera</tp:taxon-name-part></tp:taxon-name>).</article-title> <source>Memoirs of the American Entomological Institute</source> <volume>37</volume>: <size units="page">I–XII + 1–1913</size>.</mixed-citation></ref><ref id="B21"><mixed-citation xmlns:xlink="http://www.w3.org/1999/xlink" xlink:type="simple">
          <person-group><name name-style="western"><surname>Guglielmino</surname><given-names>A</given-names></name><name name-style="western"><surname>Olmi</surname><given-names>M</given-names></name><name name-style="western"><surname>Bückle</surname><given-names>C</given-names></name></person-group> (<year>2013</year>) <article-title>An updated host-parasite catalogue of world <tp:taxon-name><tp:taxon-name-part taxon-name-part-type="family">Dryinidae</tp:taxon-name-part></tp:taxon-name> (<tp:taxon-name><tp:taxon-name-part taxon-name-part-type="order">Hymenoptera</tp:taxon-name-part></tp:taxon-name>: <tp:taxon-name><tp:taxon-name-part taxon-name-part-type="superfamily">Chrysidoidea</tp:taxon-name-part></tp:taxon-name>).</article-title> <source>Zootaxa</source> <volume>3740</volume>: <fpage>1</fpage>–<lpage>113</lpage>. doi: <ext-link xlink:type="simple" ext-link-type="doi" xlink:href="10.11646/zootaxa.3740.1.1">10.11646/zootaxa.3740.1.1</ext-link></mixed-citation></ref><ref id="B3"><mixed-citation xmlns:xlink="http://www.w3.org/1999/xlink" xlink:type="simple">
          <person-group><name name-style="western"><surname>Azevedo</surname><given-names>C</given-names></name><name name-style="western"><surname>Madl</surname><given-names>M</given-names></name><name name-style="western"><surname>Olmi</surname><given-names>M</given-names></name></person-group> (<year>2010</year>) <article-title>A Catalogue of the <tp:taxon-name><tp:taxon-name-part taxon-name-part-type="family">Bethylidae</tp:taxon-name-part></tp:taxon-name>, <tp:taxon-name><tp:taxon-name-part taxon-name-part-type="family">Chrysididae</tp:taxon-name-part></tp:taxon-name>, <tp:taxon-name><tp:taxon-name-part taxon-name-part-type="family">Dryinidae</tp:taxon-name-part></tp:taxon-name>, <tp:taxon-name><tp:taxon-name-part taxon-name-part-type="family">Embolemidae</tp:taxon-name-part></tp:taxon-name>, <tp:taxon-name><tp:taxon-name-part taxon-name-part-type="family">Sclerogibbidae</tp:taxon-name-part></tp:taxon-name> and <tp:taxon-name><tp:taxon-name-part taxon-name-part-type="family">Scolebythidae</tp:taxon-name-part></tp:taxon-name> (<tp:taxon-name><tp:taxon-name-part taxon-name-part-type="order">Hymenoptera</tp:taxon-name-part></tp:taxon-name>: <tp:taxon-name><tp:taxon-name-part taxon-name-part-type="superfamily">Chrysidoidea</tp:taxon-name-part></tp:taxon-name>) of the Malagasy Subregion.</article-title> <source>Linzer biologische Beiträge</source> <volume>42</volume>(<issue>2</issue>): <fpage>845</fpage>–<lpage>918</lpage>.</mixed-citation></ref><ref id="B36"><mixed-citation xmlns:xlink="http://www.w3.org/1999/xlink" xlink:type="simple">
          <person-group><name name-style="western"><surname>Olmi</surname><given-names>M</given-names></name></person-group> (<year>1994b</year>) <article-title>Taxonomic studies on the <tp:taxon-name><tp:taxon-name-part taxon-name-part-type="family">Dryinidae</tp:taxon-name-part></tp:taxon-name> of Mozambique (<tp:taxon-name><tp:taxon-name-part taxon-name-part-type="order">Hymenoptera</tp:taxon-name-part></tp:taxon-name>: <tp:taxon-name><tp:taxon-name-part taxon-name-part-type="superfamily">Chrysidoidea</tp:taxon-name-part></tp:taxon-name>).</article-title> <source>Oriental Insects</source> <volume>28</volume>: <fpage>67</fpage>–<lpage>80</lpage>. doi: <ext-link xlink:type="simple" ext-link-type="doi" xlink:href="10.1080/00305316.1994.10432296">10.1080/00305316.1994.10432296</ext-link></mixed-citation></ref><ref id="B35"><mixed-citation xmlns:xlink="http://www.w3.org/1999/xlink" xlink:type="simple">
          <person-group><name name-style="western"><surname>Olmi</surname><given-names>M</given-names></name></person-group> (<year>1994a</year>) <article-title>New species of <tp:taxon-name><tp:taxon-name-part taxon-name-part-type="family">Dryinidae</tp:taxon-name-part></tp:taxon-name> from Madagascar (<tp:taxon-name><tp:taxon-name-part taxon-name-part-type="order">Hymenoptera</tp:taxon-name-part></tp:taxon-name> <tp:taxon-name><tp:taxon-name-part taxon-name-part-type="superfamily">Chrysidoidea</tp:taxon-name-part></tp:taxon-name>).</article-title> <source>Frustula entomologica N</source> <volume>17</volume>: <fpage>1</fpage>–<lpage>12</lpage>.</mixed-citation></ref><ref id="B51"><mixed-citation xmlns:xlink="http://www.w3.org/1999/xlink" xlink:type="simple">
          <person-group><name name-style="western"><surname>Olmi</surname><given-names>M</given-names></name></person-group> (<year>2006</year> [“<year>2005</year>”]) <article-title>A catalogue of <tp:taxon-name><tp:taxon-name-part taxon-name-part-type="family">Dryinidae</tp:taxon-name-part></tp:taxon-name> and <tp:taxon-name><tp:taxon-name-part taxon-name-part-type="family">Embolemidae</tp:taxon-name-part></tp:taxon-name> of South Africa, with descriptions of new species (<tp:taxon-name><tp:taxon-name-part taxon-name-part-type="order">Hymenoptera</tp:taxon-name-part></tp:taxon-name> <tp:taxon-name><tp:taxon-name-part taxon-name-part-type="superfamily">Chrysidoidea</tp:taxon-name-part></tp:taxon-name>).</article-title> <source>Frustula entomologica N</source> <volume>28–29</volume>: <fpage>1</fpage>–<lpage>57</lpage>.</mixed-citation></ref><ref id="B62"><mixed-citation xmlns:xlink="http://www.w3.org/1999/xlink" xlink:type="simple">
          <person-group><name name-style="western"><surname>Olmi</surname><given-names>M</given-names></name><name name-style="western"><surname>van Harten</surname><given-names>A</given-names></name></person-group> (<year>2000</year>) <article-title>Notes on <tp:taxon-name><tp:taxon-name-part taxon-name-part-type="family">Dryinidae</tp:taxon-name-part></tp:taxon-name>, <tp:taxon-name><tp:taxon-name-part taxon-name-part-type="family">Embolemidae</tp:taxon-name-part></tp:taxon-name> and <tp:taxon-name><tp:taxon-name-part taxon-name-part-type="family">Sclerogibbidae</tp:taxon-name-part></tp:taxon-name> (<tp:taxon-name><tp:taxon-name-part taxon-name-part-type="order">Hymenoptera</tp:taxon-name-part></tp:taxon-name>: <tp:taxon-name><tp:taxon-name-part taxon-name-part-type="superfamily">Chrysidoidea</tp:taxon-name-part></tp:taxon-name>) of Yemen, with keys to the species of the Arabian Peninsula.</article-title> <source>Fauna of Arabia</source> <volume>18</volume>: <fpage>253</fpage>–<lpage>271</lpage>.</mixed-citation></ref></ref-list></tp:taxon-treatment>
