# Supplementary material for: Contribution to the knowledge of Afrotropical Dryinidae, Embolemidae and Sclerogibbidae (Hymenoptera), with description of new species from Central African Republic and Uganda
Source: Zookeys. 2016 Apr 7;(578):45–95. doi: 10.3897/zookeys.578.7820 (PMC4829961; doi:10.3897/zookeys.578.7820)
Supplement: XML Treatment for Neodryinus antiquus [file zookeys.578.7820-treatment51.xml]

<!DOCTYPE tp:taxon-treatment
  PUBLIC "-//TaxonX//DTD Taxonomic Treatment Publishing DTD v0 20100105//EN" "tax-treatment-NSO.dtd">
<tp:taxon-treatment xmlns:tp="http://www.plazi.org/taxpub"><tp:treatment-meta><kwd-group><label>Taxon classification</label><kwd><named-content content-type="kingdom">Animalia</named-content></kwd><kwd><named-content content-type="order">Hymenoptera</named-content></kwd><kwd><named-content content-type="family">Dryinidae</named-content></kwd></kwd-group><mixed-citation publication-type="journal"><person-group><name><surname>Olmi</surname><given-names>Massimo</given-names></name><name><surname>van Noort</surname><given-names>Simon</given-names></name><name><surname>Guglielmino</surname><given-names>Adalgisa</given-names></name></person-group><article-title>Contribution to the knowledge of Afrotropical <tp:taxon-name><tp:taxon-name-part taxon-name-part-type="family">Dryinidae</tp:taxon-name-part></tp:taxon-name>, <tp:taxon-name><tp:taxon-name-part taxon-name-part-type="family">Embolemidae</tp:taxon-name-part></tp:taxon-name> and <tp:taxon-name><tp:taxon-name-part taxon-name-part-type="family">Sclerogibbidae</tp:taxon-name-part></tp:taxon-name> (<tp:taxon-name><tp:taxon-name-part taxon-name-part-type="order">Hymenoptera</tp:taxon-name-part></tp:taxon-name>), with description of new species from Central African Republic and Uganda</article-title><source>Zookeys</source><day>7</day><month>4</month><year>2016</year><volume>2016</volume><issue>578</issue><fpage>45</fpage><lpage>95</lpage><pub-id pub-id-type="doi">10.3897/zookeys.578.7820</pub-id></mixed-citation></tp:treatment-meta><tp:nomenclature><tp:taxon-name><tp:taxon-name-part taxon-name-part-type="genus">Neodryinus</tp:taxon-name-part>
                  <tp:taxon-name-part taxon-name-part-type="species">antiquus</tp:taxon-name-part>
                </tp:taxon-name><tp:taxon-authority>Benoit**</tp:taxon-authority><tp:nomenclature-citation-list><tp:nomenclature-citation><tp:taxon-name><tp:taxon-name-part taxon-name-part-type="genus">Neodryinus</tp:taxon-name-part> <tp:taxon-name-part taxon-name-part-type="species">antiquus</tp:taxon-name-part></tp:taxon-name><comment> Benoit, 1954: 402.</comment></tp:nomenclature-citation></tp:nomenclature-citation-list></tp:nomenclature><tp:treatment-sec sec-type="material"><title>Material examined.</title><p>
                  <bold><italic>New records</italic>. CENTRAL AFRICAN REPUBLIC: <italic>Sangha-Mbaéré Prefecture</italic></bold>: Dzanga-Ndoki National Park, Mabéa Bai, 21.4 km 53°NE <!--PageBreak-->Bayanga, <named-content xmlns:xlink="http://www.w3.org/1999/xlink" content-type="dwc:verbatimCoordinates" xlink:type="simple">3°02.01'N, 16°24.57'E</named-content>, 510 m, <named-content xmlns:xlink="http://www.w3.org/1999/xlink" content-type="date" xlink:type="simple">6.V.2001</named-content>, sweep, lowland rainforest, marsh clearing, CAR01-S70, S. van Noort leg., <named-content xmlns:xlink="http://www.w3.org/1999/xlink" content-type="specimen-count" xlink:type="simple">1♀</named-content> (<named-content xmlns:xlink="http://www.w3.org/1999/xlink" content-type="dwc:institutional_code" xlink:type="simple">SAMC</named-content>). <bold>DEMOCRATIC REPUBLIC OF THE CONGO: <italic><tp:taxon-name><tp:taxon-name-part taxon-name-part-type="genus">KATANGA</tp:taxon-name-part></tp:taxon-name></italic></bold>: Lubumbashi (= Elisabethville), <named-content xmlns:xlink="http://www.w3.org/1999/xlink" content-type="date" xlink:type="simple">30.III.1939</named-content>, <named-content xmlns:xlink="http://www.w3.org/1999/xlink" content-type="specimen-count" xlink:type="simple">1♀</named-content> (<named-content xmlns:xlink="http://www.w3.org/1999/xlink" content-type="dwc:institutional_code" xlink:type="simple">IRSN</named-content>). <bold>ZAMBIA: <italic>LUSAKA PROVINCE</italic></bold>: Lusaka, <named-content xmlns:xlink="http://www.w3.org/1999/xlink" content-type="date" xlink:type="simple">17.I.1980</named-content>, Malaise trap, R.A. Beaver leg., <named-content xmlns:xlink="http://www.w3.org/1999/xlink" content-type="specimen-count" xlink:type="simple">1♀</named-content> (<named-content xmlns:xlink="http://www.w3.org/1999/xlink" content-type="dwc:institutional_code" xlink:type="simple">AMNH</named-content>).</p></tp:treatment-sec><tp:treatment-sec sec-type="Hosts"><title>Hosts.</title><p>Unknown.</p></tp:treatment-sec><tp:treatment-sec sec-type="Distribution"><title>Distribution.</title><p>Madagascar (<xref ref-type="bibr" rid="B11">Benoit 1954</xref>; <xref ref-type="bibr" rid="B29">Olmi 1984</xref>). Newly recorded from Central African Republic, Democratic Republic of the Congo and Zambia here.</p></tp:treatment-sec><ref-list><ref id="B11"><mixed-citation xmlns:xlink="http://www.w3.org/1999/xlink" xlink:type="simple">
          <person-group><name name-style="western"><surname>Benoit</surname><given-names>PLG</given-names></name></person-group> (<year>1954</year> [“<year>1953</year>”]) <source>Monographie des Dryinides Malgaches (Hym.–Acul.)</source>. <source>Mémoires de l’Institut Scientifique de Madagascar</source>, <series>Série E</series> <volume>I</volume>, <fpage>383</fpage>–<lpage>430</lpage>.</mixed-citation></ref><ref id="B29"><mixed-citation xmlns:xlink="http://www.w3.org/1999/xlink" xlink:type="simple">
          <person-group><name name-style="western"><surname>Olmi</surname><given-names>M</given-names></name></person-group> (<year>1984</year>) <article-title>A revision of the <tp:taxon-name><tp:taxon-name-part taxon-name-part-type="family">Dryinidae</tp:taxon-name-part></tp:taxon-name> (<tp:taxon-name><tp:taxon-name-part taxon-name-part-type="order">Hymenoptera</tp:taxon-name-part></tp:taxon-name>).</article-title> <source>Memoirs of the American Entomological Institute</source> <volume>37</volume>: <size units="page">I–XII + 1–1913</size>.</mixed-citation></ref></ref-list></tp:taxon-treatment>
