# Supplementary material for: Contribution to the knowledge of Afrotropical Dryinidae, Embolemidae and Sclerogibbidae (Hymenoptera), with description of new species from Central African Republic and Uganda
Source: Zookeys. 2016 Apr 7;(578):45–95. doi: 10.3897/zookeys.578.7820 (PMC4829961; doi:10.3897/zookeys.578.7820)
Supplement: XML Treatment for Caenosclerogibba probethyloides [file zookeys.578.7820-treatment56.xml]

<!DOCTYPE tp:taxon-treatment
  PUBLIC "-//TaxonX//DTD Taxonomic Treatment Publishing DTD v0 20100105//EN" "tax-treatment-NSO.dtd">
<tp:taxon-treatment xmlns:tp="http://www.plazi.org/taxpub"><tp:treatment-meta><kwd-group><label>Taxon classification</label><kwd><named-content content-type="kingdom">Animalia</named-content></kwd><kwd><named-content content-type="order">Hymenoptera</named-content></kwd><kwd><named-content content-type="family">Sclerogibbidae</named-content></kwd></kwd-group><mixed-citation publication-type="journal"><person-group><name><surname>Olmi</surname><given-names>Massimo</given-names></name><name><surname>van Noort</surname><given-names>Simon</given-names></name><name><surname>Guglielmino</surname><given-names>Adalgisa</given-names></name></person-group><article-title>Contribution to the knowledge of Afrotropical <tp:taxon-name><tp:taxon-name-part taxon-name-part-type="family">Dryinidae</tp:taxon-name-part></tp:taxon-name>, <tp:taxon-name><tp:taxon-name-part taxon-name-part-type="family">Embolemidae</tp:taxon-name-part></tp:taxon-name> and <tp:taxon-name><tp:taxon-name-part taxon-name-part-type="family">Sclerogibbidae</tp:taxon-name-part></tp:taxon-name> (<tp:taxon-name><tp:taxon-name-part taxon-name-part-type="order">Hymenoptera</tp:taxon-name-part></tp:taxon-name>), with description of new species from Central African Republic and Uganda</article-title><source>Zookeys</source><day>7</day><month>4</month><year>2016</year><volume>2016</volume><issue>578</issue><fpage>45</fpage><lpage>95</lpage><pub-id pub-id-type="doi">10.3897/zookeys.578.7820</pub-id></mixed-citation></tp:treatment-meta><tp:nomenclature><tp:taxon-name><tp:taxon-name-part taxon-name-part-type="genus">Caenosclerogibba</tp:taxon-name-part>
                <tp:taxon-name-part taxon-name-part-type="species">probethyloides</tp:taxon-name-part>
              </tp:taxon-name><tp:taxon-authority>Olmi</tp:taxon-authority><tp:nomenclature-citation-list><tp:nomenclature-citation><tp:taxon-name><tp:taxon-name-part taxon-name-part-type="genus">Caenosclerogibba</tp:taxon-name-part> <tp:taxon-name-part taxon-name-part-type="species">probethyloides</tp:taxon-name-part></tp:taxon-name><comment> Olmi, 2005a: 87.</comment></tp:nomenclature-citation></tp:nomenclature-citation-list></tp:nomenclature><tp:treatment-sec sec-type="material"><title>Material examined.</title><p>
                <bold><italic>Published records</italic>.</bold> <xref ref-type="bibr" rid="B48">Olmi (2005a)</xref>: <bold>UGANDA: <italic>WESTERN REGION</italic></bold>: Mbarara District, 25 mi. S Mbarara, <named-content xmlns:xlink="http://www.w3.org/1999/xlink" content-type="date" xlink:type="simple">10.XII.1957</named-content>. Ex <italic><tp:taxon-name><tp:taxon-name-part taxon-name-part-type="genus">Scelembia</tp:taxon-name-part></tp:taxon-name></italic>, E. Ross reared, <named-content xmlns:xlink="http://www.w3.org/1999/xlink" content-type="specimen-count" xlink:type="simple">1 ♀</named-content> <named-content xmlns:xlink="http://www.w3.org/1999/xlink" content-type="dwc:typeStatus" xlink:type="simple">paratype</named-content> (<abbrev xmlns:xlink="http://www.w3.org/1999/xlink" content-type="institution" xlink:title="California Academy of Sciences, San Francisco, USA" xlink:type="simple">CASC</abbrev>).</p></tp:treatment-sec><tp:treatment-sec sec-type="Hosts"><title>Hosts.</title><p>
                <tp:taxon-name><tp:taxon-name-part taxon-name-part-type="order">Embiidina</tp:taxon-name-part></tp:taxon-name> (<xref ref-type="bibr" rid="B48">Olmi 2005a</xref>): in Cameroon: <italic><tp:taxon-name><tp:taxon-name-part taxon-name-part-type="genus">Heterembia</tp:taxon-name-part></tp:taxon-name></italic> sp., <italic><tp:taxon-name><tp:taxon-name-part taxon-name-part-type="genus">Holembia</tp:taxon-name-part></tp:taxon-name></italic> sp.; in Ivory Coast: <italic><tp:taxon-name><tp:taxon-name-part taxon-name-part-type="genus">Nodosembia</tp:taxon-name-part></tp:taxon-name></italic> sp., <italic><tp:taxon-name><tp:taxon-name-part taxon-name-part-type="genus">Parachirembia</tp:taxon-name-part></tp:taxon-name></italic> sp., <italic><tp:taxon-name><tp:taxon-name-part taxon-name-part-type="genus">Scelembia</tp:taxon-name-part></tp:taxon-name></italic> sp., unidentified <italic><tp:taxon-name><tp:taxon-name-part taxon-name-part-type="genus">Embiidae</tp:taxon-name-part></tp:taxon-name></italic>, unidentified <italic><tp:taxon-name><tp:taxon-name-part taxon-name-part-type="genus">Teratembiidae</tp:taxon-name-part></tp:taxon-name></italic>; in Kenya: <italic><tp:taxon-name><tp:taxon-name-part taxon-name-part-type="genus">Oligotoma</tp:taxon-name-part> <tp:taxon-name-part taxon-name-part-type="species">saundersii</tp:taxon-name-part></tp:taxon-name></italic> (Westwood); in Tanzania: unidentified <italic><tp:taxon-name><tp:taxon-name-part taxon-name-part-type="genus">Teratembiidae</tp:taxon-name-part></tp:taxon-name></italic>; in Uganda: <italic><tp:taxon-name><tp:taxon-name-part taxon-name-part-type="genus">Scelembia</tp:taxon-name-part></tp:taxon-name></italic> sp.</p></tp:treatment-sec><tp:treatment-sec sec-type="Distribution"><title>Distribution.</title><p>Recorded from many Afrotropical countries (Cameroon, Ivory Coast, Kenya, Liberia, Madagascar, Tanzania, Uganda), in addition to Yemen (<xref ref-type="bibr" rid="B48">Olmi 2005a</xref>; <xref ref-type="bibr" rid="B59">Olmi et al. 2015</xref>).</p></tp:treatment-sec><ref-list><ref id="B48"><mixed-citation xmlns:xlink="http://www.w3.org/1999/xlink" xlink:type="simple">
          <person-group><name name-style="western"><surname>Olmi</surname><given-names>M</given-names></name></person-group> (<year>2005a</year> [“<year>2003–2004</year>”]) <article-title>A revision of the world <tp:taxon-name><tp:taxon-name-part taxon-name-part-type="family">Sclerogibbidae</tp:taxon-name-part></tp:taxon-name> (<tp:taxon-name><tp:taxon-name-part taxon-name-part-type="order">Hymenoptera</tp:taxon-name-part></tp:taxon-name> <tp:taxon-name><tp:taxon-name-part taxon-name-part-type="superfamily">Chrysidoidea</tp:taxon-name-part></tp:taxon-name>).</article-title> <source>Frustula entomologica N</source> <volume>26–27</volume>: <fpage>46</fpage>–<lpage>193</lpage>.</mixed-citation></ref><ref id="B59"><mixed-citation xmlns:xlink="http://www.w3.org/1999/xlink" xlink:type="simple">
          <person-group><name name-style="western"><surname>Olmi</surname><given-names>M</given-names></name><name name-style="western"><surname>Copeland</surname><given-names>R</given-names></name><name name-style="western"><surname>Guglielmino</surname><given-names>A</given-names></name></person-group> (<year>2015</year>) <article-title>An updated checklist of <tp:taxon-name><tp:taxon-name-part taxon-name-part-type="family">Dryinidae</tp:taxon-name-part></tp:taxon-name>, <tp:taxon-name><tp:taxon-name-part taxon-name-part-type="family">Embolemidae</tp:taxon-name-part></tp:taxon-name> and <tp:taxon-name><tp:taxon-name-part taxon-name-part-type="family">Sclerogibbidae</tp:taxon-name-part></tp:taxon-name> (<tp:taxon-name><tp:taxon-name-part taxon-name-part-type="order">Hymenoptera</tp:taxon-name-part></tp:taxon-name>) of Kenya and Burundi, with descriptions of thirteen new species.</article-title> <source>Acta Entomologica Musei Nationalis Pragae</source> <volume>55</volume>(<issue>1</issue>): <fpage>333</fpage>–<lpage>380</lpage>.</mixed-citation></ref></ref-list></tp:taxon-treatment>
